# Supplementary material for: Effects of a nutritional intervention using pictorial representations for promoting knowledge and practices of healthy eating among Brazilian adolescents
Source: PLoS One. 2019 Mar 11;14(3):e0213277. doi: 10.1371/journal.pone.0213277 (PMC6411163; doi:10.1371/journal.pone.0213277)
Supplement: S1 Data — Archive with demographic information of the study subjects and measurements of dietary knowledge, dietary intake and eating behaviors for each of the two groups (control and intervention) before and after the nutritional intervention. (XLSX) [file pone.0213277.s003.xlsx]

## Sheet: Data
ID	Group	A1int	A2Int	A3int	Q2	Q3	Q4	Q5	Q6	Q13	Q14	Q15	Q16	Q17	Q18	Q19	Q20	Q21	Q22	Q23	Q24	Q25	Q26	Q27	Q28	Q29	Q30	Q31	Q32	Q33	Q34	Q35	Q36	Q37	Q38	Q39	Q40	Q41	Q42	Q43	Q44	Q45	Q46	NFin1	Q13sec	Q14sec	Q15sec	Q16sec	Q17sec
1	1	1	1	1	1	B	1	2	15	1	2	1	3	2	8	4	2	4	7	7	8	5	1	8	4	3	2	5	7	8	1	1	1	1	1	1	1	1	1	1	1	1	0	12	4	4	1	7	8
2	1	1	1	1	1	B	1	2	14	2	2	3	7	8	8	6	7	7	5	3	1	1	7	2	8	1	2	6	6	8														0	2	3	2	7	8
3	1	2	1	1	1	B	1	2	15	2	4	2	7	2	3	7	5	6	6	2	8	1	2	7	8	2	2	6	7	8	1	1	1	1	1	1	1	1	0	0	0	1	1	10	1	3	2	7	1
4	1	1	1	1	1	B	1	2	16	2	2	1	7	1	8	5	7	5	5	3	8	7	8	7	7	2	2	1	7	6	1	1	1	1	1	1	0	1	0	1	0	1	1	10	2	3	2	7	1
6	1	2	1	1	1	B	1	1	14	2	2	2	7	2	3	7	7	3	3	5	8	6	7	1	4	3	3	1	7.5	9	1	1	1	1	1	1	1	1	1	1	0	1	1	12	4	1	3	7	3
7	1	1	1	1	1	B	1	2	13	4	2	1	6	1	2	6	5	2	6	4	8	3	8	7	3	1	6	1	5	7	1	1	1	0	1	0	0	1	1	1	0	1	1	9	2	2	2	7	2
8	1	1	1	1	1	B	1	2	14	1	2	1	7	8	4	5	4	3	6	5	2	4	3	5	6	6	3	2	6	4	1	0	0	0	1	1	0	0	0	1	1	1	1	7	2	2	1	7	8
10	1	1	1	1	1	B	1	2	14	1	1	2	3	1	8	1	1	8	5	4	1	7	1	7	3	6	2	6	4	5	1	1	1	0	1	0	1	1	0	1	0	1	1	9	1	2	4	3	2
11	1	1	1	1	1	B	1	2	14	1	1	2	7	8	4	1	8	1	1	3	8	1	2	8	2	2	2	1	5	7	1	1	0	0	1	0	0	1	1	1	0	1	1	8	1	2	1	7	8
15	1	1	1	1	1	B	1	1	14	4	1	1	7	2	1	7	8	1	8	4	8	8	8	7	2	2	1	2	7	9	1	0	1	0	1	0	1	1	1	1	0	1	1	9	4	1	1	7	8
17	1	1	1	1	1	B	1	2	14	1	1	2	7	3	8	7	4	8	7	7	7	7	7	7	4	6	2	1	4	6	1	1	1	0	1	0	0	1	0	1	1	1	1	9	1	1	1	7	8
18	1	2	1	1	1	B	1	1	14	3	1	1	5	1	2	5	5	2	8	8	8	1	8	6	1						1	1	1	0	1	0	1	1	0	0	0	1	1	8	2	2	1	7	8
19	1	1	1	1	1	B	1	2	14	1	1	1	7	5	4	2	3	2	8	3	8	4	3	8	4	5	6	2	5	7	1	0	1	0	1	1	1	1	1	1	1	1	1	11	1	1	3	5	1
21	1	1	1	1	1	B	1	1	16	1	4	2	7	4	2	6	4	8	8	7	8	6	4	7	1	6	2	6	3	2	0	0	0	0	1	0	1	0	0	0	0	0	1	3	4	2	4	7	4
22	1	1	1	1	1	B	1	1	14	1	1	1	1	3	1	8		8	1	2	8	3	8	3	4	1	2	1	4	9	1	1	1	0	0	0	1	1	0	0	0	1	1	7	1	1	1	1	8
23	1	1	1	1	1	B	1	2	14	4	3	1	4	1	3	4	7	5	7	7	3	7	3	3	4	2	2	1	5	5	1	0	0	0	1	0	1	1	1	1	1	1	1	9	2	2	1	3	8
24	1	1	1	1	1	B	1	2	15	1	3	1	2	8	8	8	1	1	2	1	8	2	8	7	5	2	3	2	6	6	0	1	1	0	1	0	0	1	0	1	0	1	1	7	1	4	1	3	3
25	1	1	1	1	1	B	1	1	14	1	1	2	7	1	1	8	3	1	8	1	8	8	1	4	7	4	4	4	4	5	1	1	1	0	1	0	0	1	1	1	0	1	1	9	2	1	4	7	7
26	1	1	1	1	1	B	1	2	14	2	2	1	7	8	2	6	6	4	5	8	8	1	3	7	2	2	2	2	6	8	0	1	0	0	1	1	1	0	0	1	1	1	1	8	2	2	1	7	8
28	1	1	1	1	1	B	1	1	14	1	1	2	5	2	1	3	8	8	4	3	8	1	3	5	6	6	4	1	7	8	1	1	1	1	1	0	0	1	1	1	0	1	1	10	1	1	1	6	3
29	1	1	1	1	1	B	1	1	15	1	1	1	1	4	5	1	8	8	8	8	3	3	1	6	7	4	4	2	3	0	0	0	1	0	1	1	0	0	1	0	0	0	1	5	1	1	1	7	7
32	1	1	1	1	1	B	1	1	14	1	1	3	2	8	1	3	4	1	5	1	8	4	3	7	4	3	5	4	4	9	1	1	1	0	1	0	0	1	0	1	0	1	1	8	4	2	2	6	8
33	1	1	1	1	1	B	1	1	14	4	1	3	7	2	1	6	6	7	2	1	2	8	2	8	3	2	2	5	7	6	1	1	0	0	1	0	0	1	1	1	0	1	0	7	4	1	3	7	1
34	1	1	1	1	1	B	1	2	14	1	1	4	7	1	1	8	8	8	1	1	8	7	7	7	1	2	4	2	5	5	1	1	1	0	1	0	0	1	1	1	0	1	1	9	1	1	1	7	8
36	1	1	1	1	1	H	1	2	14	2	3	2	7	3	1	2	2	2	3	4	2	7	3	3	3	6	4	1	5	5	1	1	1	0	1	1	0	1	1	1	1	1	0	10	3	1	3	7	2
38	1	1	1	1	1	H	1	1	14	4	1	4	7	3	7	3	4	4	7	4	3	6	7	7	5	2	4	4	6	5	1	0	1	0	1	1	1	1	1	0	0	0	0	7	2	4	3	7	4
40	1	1	2	2	1	H	1	2	14	1	1	1	5	8	8	2	1	1	8	1	8	2	8	8	1	3	6	1	7	5	1	1	1	1	1	0	0	1	1	1	0	1	1	10	1	2	1	5	3
41	1	1	1	1	1	H	1	2	14	2	2	4	5	8	8	5	5	6	2	2	8	3	3	8	8	5	6	2	8	6	1	1	1	1	1	1	0	1	1	1	0	1	1	11	2	2	1	7	2
42	1	1	1	1	1	H	1	1	16	1	3	3	7	3	8	2	3	8	5	4	3	6	3	5	6	2	2	3	7	5	1	1	0	0	0	0	0	0	0	0	0	0	0	2	3	1	3	7	2
43	1	1	1	1	1	H	1	1	14	1	1	4	7	1	1	1	8	8	7	7	2	2	3	7	4	2	2	2	5	10	0	1	0	1	1	1	0	0	1	1	0	1	1	8	1	1	4	7	8
45	1	1	1	1	1	H	1	2	14	2	1	2	7	8	2	3	5	8	8	2	8	2	7	4	8	2	5	2	7	8	1	1	1	1	1	1	1	0	1	1	0	1	1	11	1	2	3	7	8
46	1	1	1	1	1	H	1	1	14	1	2	2	7	2	3	5	8	7	6	6	2	5	3	7	4	2	3	2	5	6	1	0	1	0	1	0	0	1	1	1	1	1	1	9	1	2	2	7	5
48	1	1	1	1	1	H	1	1	14	4	1	3	7	1	8	4	7	8	3	3	8	1	2	5	8	2	1	2	8	9	1	1	1	0	1	0	1	1	1	1	1	1	1	11	4	3	4	7	1
49	1	1	1	1	1	H	1	2	15	2	3	2	7	2	3	7	4	2	1	8	2	5	6	7	4	2	2	2	7	6	1	0	0	1	0	1	1	0	0	1	0	1	1	7	2	1	2	7	5
52	1	2	1	1	1	H	1	2	15	1	1	1	7	8	1	5	5	4	8	1	8	3	4	8	8	2	1	1	7	6	1	1	1	1	1	0	0	1	0	1	0	1	1	9	1	1	4	7	1
53	1	1	1	2	1	H	1	2	14	2	2	2	6	8	1	6	6	2	8	8	8	3	3	1	8	5	6	1	7.5	6	1	1	1	1	1	0	0	1	1	1	1	1	1	11	1	1	1	6	8
54	1	1	1	1	1	H	1	2	14	4	4	1	7	5	5	6	7	6	5	7	8	7	5	6	4	2	2	1	8	10	1	1	1	1	1	0	0	1	1	1	1	1	1	11	2	1	1	7	7
55	1	1	1	1	1	H	1	1	14	1	2	2	7	3	4	1	1	8	1	1	8	7	2	8	5	1	1	1	7	5	1	1	1	0	1	0	1	1	0	0	0	1	0	7	2	1	1	7	2
56	1	1	1	1	1	H	1	2	14	1	1	3	5	5	2	6	4	3	8	4	8	3	7	2	3	2	5	6	7	6	1	1	1	0	1	0	0	1	0	1	0	1	0	7	3	2	2	7	7
57	1	1	1	1	1	H	1	2	14	2	4	2	7	8	8	7	5	7	3	8	8	8	4	8	1	2	6	2	8	7	1	1	0	0	1	1	0	1	1	1	1	0	1	9	2	3	3	7	1
58	1	1	1	1	1	H	1	2	14	2	4	3	4	1	8	5	3	7	2	2	3	4	4	3	2	1	1	2	7	6	0	1	1	0	1	1	0	1	0	1	0	0	0	6	3	3	2	7	4
59	1	1	1	1	1	H	1	2	14	1	1	1	8	7	5	8	8	8	1	7	5	7	8	8	7	1	2	2	5	5	1	1	0	0	1	0	0	0	0	0	0	0	0	3	1	1	1	7	5
60	1	1	1	1	1	H	1	1	14	2	2	4	6	1	8	4	6	8	8	7	8	5	6	8	5	1	2	2	7.5	9	1	1	1	0	1	0	0	1	1	1	0	1	0	8	3	1	3	7	3
61	1	1	1	1	1	H	1	2	14	2	1	1	7	3	1	1	1	1	3	3	6	3	7	7	6	4	2	2	7	9														0	2	2	3	7	8
62	1	1	1	1	1	H	1	1	14	1	1	1	8	1	3	8	1	8	8	2	8	2	8	1	1	5	1	1	5	5	1	1	1	1	1	0	0	1	1	1	1	1	1	11	1	1	1	4	8
64	1	1	1	1	1	H	1	1	14	2	1	2	7	1	2	5	4	8	1	8	4	3	7	8	8	5	2	2	8	7	1	1	0	0	1	0	0	0	0	1	0	1	1	6	1	1	2	7	2
65	1	1	1	1	1	H	1	2	14	1	3	2	3	1	2	3	5	2	8	8	1	4	3	4	2	1	6	1	5	5	0	1	1	0	1	1	0	0	0	1	1	0	1	7	2	1	2	1	2
67	1	1	2	2	1	H	1	1	13	1	1	3	6	1	1	1	8	8	2	8	8	4	2	1	2	6	3	1	2	4	0	0	0	0	0	0	0	0	0	1	0	0	1	2	1	3	1	7	8
68	1	2	1	2	1	H	1	2	14	4	2	2	7	8	1	7	7	3	8	4	8	5	2	7	1	2	2	2	8	9	1	1	1	1	1	1	1	1	1	0	0	1	1	11	4	4	2	7	8
73	1	1	1	1	1	I	1	1	14	2	2	3	7	8	3	5	4	2	8	1	3	8	7	7	3	5	4	2	5	5	1	1	1	0	1	0	0	1	1	1	0	1	1	9	4	4	4	6	8
76	1	1	1	1	1	I	1	2	14	1	1	1	7	3	8	7	3	8	4	6	1	1	8	8	1	2	2	2	6	9	0	1	1	0	1	0	1	1	0	1	0	0	1	7	1	1	1	2	8
77	1	1	1	1	1	I	1	2	14	1	2	2	8	3	8	1	3	8	2	2	8	3	1	8	3	2	2	1	5	6	1	1	1	0	1	0	0	1	0	1	0	1	0	7	2	1	2	1
78	1	1	1	1	1	I	1	1	14	2	1	4	7	3	8	7	7	8	4	4	6	2	7	1	8	5	2	1	4	5	1	1	1	0	1	0	0	1	0	1	0	1	0	7	4	1	4	7	1
81	1	1	1	1	1	I	1	1	14	2	1	4	8	2	3	5	7	1	3	3	1	2	7	7	3	5	1	2	5	3	1	1	1	0	1	1	0	1	1	1	0	1	1	10	4	1	4	8	2
83	1	1	1	1	1	I	1	1	14	2	2	1	7	1	8	3	3	8	7	7	3	2	8	5	6	5	6	1	6	7	1	1	1	0	0	1	0	1	1	1	1	1	0	9	2	3	2	7	2
84	1	1	1	1	1	I	1	1	14	2	1	3	7	3	7	7	7	2	8	7	8	7	7	7	2	2	2	2	8	9	1	1	1	0	1	1	0	1	1	1	0	1	0	9	2	1	4	7	8
104	1	2	1	1	1	I	1	1	14	2	2	1		1	8	7	7	7	3	3	8	3	8	8	1	4	6	1	5	8	1	1	1	0	1	0	0	1	1	1	1	1	1	10	2	2	2	7	1
85	1	1	1	1	1	I	1	1	16	4	1	2	7	7	7	3	3	8	7	8	7	7	3	7	6	2	1	2	4	5	0	1	1	0	1	0	1	1	1	1	0	1	1	9	2	2	1	7	5
88	1	1	1	1	1	I	1	2	15	4	4	1	3	2	1	7	7	6	2	2	8	7	4	1	8	2	2	5	8	7	0	1	1	0	1	0	1	0	0	1	0	1	1	7	3	3	1	1	1
90	1	1	1	1	1	I	1	2	14	1	1	1	2	2	7	8	1	8	7	8		7	8	7	7	6	3	1	2	8	1	1	1	0	1	0	0	1	0	1	0	0	1	7	1	1	1	2	8
92	1	1	2	1	1	I	1	1	15	1	1	2														1	2	1	6	5	1	1	1	1	1	0	0	1	1	1	0	1	1	10	1	1	2	7	5
94	1	1	1	1	1	I	1	1	15	2	2	3	7	1	1	3	4	2	5	2	1	3	6	7	6	2	4	2	6	7	1	1	1	0	1	0	1	1	1	1	0	1	1	10	2	2	1	7	1
95	1	1	1	1	1	I	1	2	16	4	4	2	7	2	1	7	7	7	8	1	4	7	7	6	7	6	6	1	0.5	0.7	0	1	0	0	1	1	0	1	1	0	1	0	0	6	4	4	3	7	6
98	1	1	1	1	1	I	1	2	14	2	2	3	6	8	1	5	5	4	5	4	3	2	6	6	8	4	1	2	8	7	0	1	1	0	1	0	1	1	1	1	0	1	1	9	2	2	3	7	8
99	1	1	1	1	1	I	1	2	14	1	2	2	6	1	3	5	1	8	3	3	8	1	4	4	3	3	1	4	6	7	1	1	1	1	1	0	0	1	1	1	1	1	1	11	2	2	3	5	2
100	1	1	1	1	1	I	1	2	14		1	1	7	8	8	7	8	7	7	8	3	3	8	7	1	2	2	6	3	5	1	1	0	0	1	1	0	1	1	1	0	1	1	9	2	1	1	7	8
101	1	1	1	1	1	I	1	2	14	2	2	1	7	1	8	7	7	7	7	7		6	4	5	6	6	2	6	6	5	1	1	1	0	1	0	0	1	1	1	0	1	1	9	1	4	4	7	2
102	1	1	2	1	1	I	1	2	14	4	1	1	7	3	1	5	6	2	8	8	8	5	8	8	3	2	3	2	5	5	1	1	1	0	1	0	0	1	1	1	0	1	1	9	2	1	1	6	2
105	1	1	1	1	2	A	1	1	14	4	1	3	7	8	2	5	7	1	8	8	3	1	7	7	1	2	1	2	6	7	0	0	1	0	1	1	0	1	1	1	0	0	1	7	2	1	3	3	8
106	1	1	1	1	2	A	1	2	14	2	1	1	3	3	2	6	7	8	8	8	8	5	5	7	5	2	6	2	8	4	1	1	1	0	1	0	0	1	0	1	0	1	1	8	2	1	2	4	8
107	1	1	1	1	2	A	1	1	14	2	2	3	7	1	1	5	7	4	1	8	8	1	6	3	1	2	1	2	9	8	1	1	1	1	1	1	0	1	0	1	0	1	1	10	2	2	3	7	8
108	1	1	1	1	2	A	1	1	14	4	4	3	7	1	8	7	7	7	8	1	8	8	3	4	8	2	6	2	10	9	1	0	0	0	1	0	0	0	0	1	1	1	0	5	4	2	4	7	1
109	1	1	1	1	2	A	1	2	14	1	2	2	5	2	3	1	1	1	8	8	3	2	1	7	7	6	6	4	7	5	1	1	1	0	1	1	0	1	0	1	0	1	1	9	2	2	3	5	8
110	1	1	2	1	2	A	1	1	15	1	2	1	7	3	2	6	2	2	4	4	1	4	1	7	2	6	3	2	7	7	0	1	0	0	0	0	0	0	0	0	0	0	0	1	1	4	1	5	1
111	1	1	1	1	2	A	1	2	14	4	1	3	7	8	1	4	4	8	8	2	8	1	3	8	8	2	6	1	8	7	1	1	1	0	1	0	0	1	1	1	0	1	1	9	2	4	3	5	8
112	1	1	1	1	2	A	1	1	14	4	1	4	4	8	3	4	7	2	8	2	8	2	3	5	4	4	1	4	7	8	1	1	1	0	1	0	1	1	0	1	0	0	0	7	2	1	2	5	4
114	1	1	1	1	2	A	1	1	15	2	1	3	6	3	1	4	3	2	5	2	1	5	4	3	4	2	2	5	4	4	1	1	1	1	1	1	1	0	0	1	0	0	0	8	1	1	4	6	4
115	1	1	1	1	2	A	1	1	14	4	2	1	7	2	2	3	7	8	3	4	3	3	8	8	4	2	2	3	5	7	0	1	1	0	1	0	0	1	0	1	1	0	1	7	4	1	1	7	2
116	1	1	1	1	2	A	1	1	16	1	1	1	8	5	4	8	8	8	4	4	5	5	8	2	3	2	2	2	9.5	9	0	0	1	0	0	0	1	0	0	0	0	0	0	2	1	1	1	8	5
117	1	1	1	1	2	A	1	2	14	1	1	4	8	1	1	3	7	8	4	8	8	4	7	7	1	1	4	6	6	5	0	1	1	1	1	0	0	1	1	1	0	1	1	9	2	1	1	4	3
118	1	1	1	1	2	A	1	1	14	1	1	2	7	2	2	8	8	8	2	2	1	7	2	7	7																			0	1	2	2	7	2
119	1	1	1	1	2	A	1	2	14	3	2	3	5	5	5	6	4	5	5	5	5	5	5	5	5	3	3	2	10	8	1	1	1	1	1	0	0	0	1	1	0	1	1	9	3	2	2	3	5
120	1	2	1	1	2	A	1	2	14	1	1	4	3	2	1	8	8	8	3	7	1	7	7	1	2	3	4	5	5	0	0	1	1	0	0	0	1	0	0	1	0	1	0	5	2	1	4	7	1
121	1	1	1	2	2	A	1	1	14	1	2	4	4	2	5		2	5	3	2	3	3	7	1	3						1	1	0	0	1	0	0	0	1	1	1	1	1	8	4	2	1	3	1
122	1	1	1	1	2	A	1	2	14	2	1	3	7	2	4	5	4	3	1	1	1	1	8	1	6	1	2	2	8	5	1	1	1	1	1	0	0	1	0	1	1	1	1	10	2	1	1	7	4
125	1	2	1	1	2	A	1	1	14	1	1	1	7	7	3	8	8	1	1	1	1	3	8	7	5	1	3	2	7	0	1	1	0	0	1	0	0	0	1		0	0	1	5	1	1	1	7	1
127	1	1	1	1	2	A	1	1	16	1	4	1	7	3	2	2	8	8	3	7	1	7	8	3	3	2	2	1	6	3	0	1	1	0	1	0	0	1	0	1	0	1	1	7	1	1	1	5	2
129	1	1	1	1	2	A	1	1	14	2	3	2	7	3	1	5	5	5	6	5	5	8	5	4	2	2	6	2	8	9	0	0	0	0	0	1	1	0	0	1	0	1	0	4	3	2	1	7	8
131	1	1	1	1	2	A	1	2	15	1	2	2	7	3	2	7	7	3	8	8	8	3	2	1	3	2	2	6	5	7.5	1	1	1	0	0	1	0	0	0	1	0	1	1	7	1	1	1	7	8
132	1	1	1	1	2	A	1	2	14	4	4	3	7	8	7	4	5	5	3	5	8	4	4	7	4	4	2	2	7	2	1	1	1	1	1	1	0	1	1	1	0	1	0	10	4	4	1	7	7
133	1	1	1	1	2	A	1	2	14	2	1	1	1	8	8		4	8	7	7	8	3	8	7	7	2	2	6	2	6	0	0	1	0	1	1	0	1	1	0	1	1	1	8	2	1	1	3	8
135	1	1	1	1	2	A	1	2	14	4	2	1	7	1	3	4	7	5	1	4	1	8	8	7	3	6	2	2	7	3		0	1	0	0	0	0	1	0	1	0	0	1	4	2	3	3	3	5
136	1	1	1	1	2	A	1	2	15	1	1	1	7	1	3	3	8	8	8	1	1	1	8	1	2	2	1	6	5	8	1	1	1	0	1	1	0	1	1	1	1	1	1	11	2	3	1	5	3
140	1	1	1	1	2	B	1	2	16	4	2	2	7	8	2	7	7	7	8	8	8	8	7	8	7	2	1	6	7	9	1	1	1	0	1	1	1	0	0	1	0	0	0	7	2	2	4	7	8
141	1	2	1	1	2	B	1	1	14	2	1	1	7	1	1	1	1	2	8	4	8	1	1	8	3	2	3	2	7	8	0	1	0	0	1	0	1	1	0	1	1	1	1	8	3	1	1	7	8
142	1	1	1	1	2	B	1	2	14	1	1	1	7	1	1	1	8	1	1	8	8	2	1	7	8	2	2	2	5	10	1	1	1	0	0	1	1	0	0	1	0	0	0	6	1	1	2	7	8
143	1	1	1	1	2	B	1	1	14	3	4	3	7	8	2	2	1	1	8	8	8	8	3	6	8	2	6	2	7	10	1	1	0	0	1	1	1	0	1	1	0	1	1	9	2	3	3	7	8
144	1	1	1	1	2	B	1	1	14	2	1	2	7	1	8	5	6	8	4	1	2	2	8	2	4	3	6	2	5	6	0	0	0	0	0	0	1	0	1	0	1	1	0	4	3	1	1	7	1
145	1	1	1	1	2	B	1	2	14	2	1	4	8	2	1	3	8	1	1	8	4	7	7	4	6	2	6	5	8	2	0	1	0	1	0	0	1	0	1	0	0	0	0	4	1	1	4	8	8
146	1	1	1	1	2	B	1	1	15	1	1	3	7	5	7	3	4	8	7	4	8	7	6	4	3	2	2	1	3	4	0	1	0	0	1	0	0	1	1	1	0	1	1	7	1	1	4	4	6
148	1	1	1	1	2	B	1	1	16	4	1	3	4	1	1	1	5	2	4	1	2	1	6	3	6	4	3	5	6	10	0	0	1	0	0	0	0	1	0	1	0	0	0	3	1	3	3	1	1
149	1	2	1	1	2	B	1	1	14	3	1	2	7	8	1	2	7	2	3	1	8	8	1	7	7	2	6	2	7	7	1	1	0	0	1	0	1	1	1	1	0	1	0	8	2	1	4	7	2
150	1	1	1	1	2	B	1	1	14	3	1	2	7	7	8	3	4	8	4	4	4	8	5	5	6	2	1	1	8	7	0	1	0	0	0	0	1	0	0	0	0	0	0	2	1	1	2	7	4
151	1	1	1	1	2	B	1	1	14	1	1	4	7	8	5	6	4	8	3	3	1	5	7	8	4	2	3	1	7	10	1		1	0	1	0	0	1	0	1	0	0	1	6	1	1	4	7	3
153	1	1	2	1	2	B	1	2	15	1	1	2	6	1	2	2	1	1	2	1	1	3	3	1	3	5	2	1	5	0	0	1	1	1	1	1	1	1	0	1	1	1	1	11	1	2	1	4	1
154	1	1	1	2	2	B	1	2	14	1	1	1		8	3	3	3	1	1	1	1	1	1	3	8	3			6	5	1	1	1	0	0	0	0	0	0	1	1	1	1	7	1	1	1	7	1
155	1	1	1	1	2	B	1	2	15	4	4	1	7	8	5	7	7	7	8	1	8	8	3	7	8	3	1	2	9	10	1	1	1	0	1	0	0	0	0	1	1	1	1	8	2	2	3	7	6
156	1	1	1	1	2	B	1	2	14	1	4	4	7	3	5	4	4	7	7	7	5		5	7	6	1	6	2	7	8	1	1	1	0	1	0	1	1	0	1	0	1	1	9	4	2	3	7	5
170	1	1	1	2	2	B	1	2	14	1	1	1	7	2	3	8	2	8	7		3	3	8	3	3	2	1	1	0	10	1	0	1	1	1	0	0	1	1	1	1	1	1	10	1	1	1	7	1
157	1	2	1	1	2	B	1	1	14	4	1	2	7	8	7	3	4	1	3	8	8	1	2	4	2	4	1	3	6	5	1	0	1	0	0	0	0	1	1	1	0	1	1	7	1	2	3	6	2
158	1	1	1	1	2	B	1	1	14	2	1	2	7	1	2	2	2	1	1	8	1	1	2	4	8	5	3	4	5	8														0	1	4	1	7	1
160	1	1	1	1	2	B	1	1	14	3	1	3	7	1	1	4	1	8	2	2	8	1	7	7	1	2	2	2	6	5	1	1	1	0	1	1	0	1	1	1	0	1	1	10	1	1	1	7	8
162	1	1	2	2	2	B	1	2	14	2	2	3	7	2	2	7	7	6	4	4	3	3	7	7	2	2	6	3	8.5	10	1	1	1	0	1		1	1	1	1	0	1	1	10	4	3	3	5	8
163	1	1	1	1	2	B	1	2	16	2	1	3	7	2	1	4	4	8	7	3	2	5	7	5	5	4	3	1	7	6	1	1	1	0	1	0	1	1	0	1	0	1	1	9	1	2	3	7	4
164	1	1	1	2	2	B	1	1	15	2	1	3		7	1	3	3	2	4	2	3	5	2	5	4	2	6	1	7	5														0	2	4	3		5
165	1	1	1	1	2	B	1	1	14	1	2	2	5	5	6	5	4	8	5	3	4	7	5	7	5	4	6	2	4	7.5	1	1	1	0	1	0	1	1	1	1	0	1	1	10	1	1	1	4	8
166	1	1	1	1	2	B	1	2	16	1	1	1	7	8	8	8	8	8	7	7	3	6	8	8	7	2	2	1	5	5	1	1	0	1	1	0	1	0	0	1	0	1	0	7	1	1	1	7	2
201	1	1	1	1	3	A	1	1	14	1	1	3	7	2		2	4	8	7	5	2	4	7	7	1	2	6	2	6	4	1	1	1	1	1	0	0	0	0	1	0	0	0	6	2	1	4	7	1
172	1	1	1	1	3	A	1	2	14	1	1		5	1	8	1	2	8	4	8	8	2	1	7	1	2	6	2	7	5	1	1	1	0	1	0	0	0	1	1	0	1	1	8	1	1	2	4	1
173	1	1	1	1	3	A	1	2	16	1	2	1	7	2	8	6	3	8	2	1	8	1	5	6	3	1	1	1	5	10	1	1	1	0	1	1	1	1	1	1	1	0	1	11	1	1	2	2	8
174	1	1	1	1	3	A	1	1	15	4	4	4	7	3	1	4	4	8	8	8	2	8	5	8	5	2	6	2	7	7	1	0	0	0	1	0	1	0	1	1	0	1	1	7	4	4	2	7	1
175	1	1	1	1	3	A	1	2	16	1	1	1		7	4	1	1	8	5	7	3	4	8	7	2	6	2	2	5	5	1	1	0	0	1	0	0	1	0	1	0	1	0	6	1	1	1	7	8
204	1	1	1	1	3	A	1	1	14	1	2	3	7	1	8	4	5	3	2	4	3	3	7	7	3	2	2	4	6	5	0	1	0	1	1	1	1	1	1	1	0	1	1	10	3	3	2	7	6
177	1	1	1	1	3	A	1	1	15	4	1	4	7	5	7	6	7	4	7	7	7	7	7	7	7	4	1	2	7	6	0	1	1	0	0	0	0	1	0	1	0	1	1	6	4	3	3	7	4
179	1	1	1	1	3	A	1	1	17	4	1	3	7	8	8	3	5	8	3	7	8	2	7	7	7	2	3	2	9.5	10	1	1	1	1	0	0	1	0	0	1	0	1	1	8	2	1	2	7	8
182	1	1	1	1	3	A	1	1	15	4	1	1	7	8	3	7	4	7	2	1	4	7	1	7	6	4	2	2	7	8	1	1	0	1	1	0	0	0	0	0	0	0	1	5	1	2	4	7	1
183	1	1	1	1	3	A	1	2	14	2	1	3	2	8	1	3	7	8	3	8	8	3	7	3	8	2	2	1	8	8	1	0	0	0	1	1	0	1	0	1	0	1	0	6	2	4	2	4	1
203	1	1	2	1	3	A	1	1	15	1	1	1	7	5	3	8	8	8	1	8	4	8	8	7	7						0	0	1	0	1	1	0	1	0	1	0	0	0	5	1	1	1	7	5
185	1	1	1	1	3	A	1	1	14	2	1	2	7	2	1	3	7	2	8	2	8	1	7	3	5																			0	3	2	3	7	3
187	1	1	1	1	3	A	1	1	14	2	1	1		1	7	3	1	8	8	8	1	1	3	7	7	2	2	6	6.5	6.5	0	1	1	1	0	1	0	1	0	1	0	1	0	7	1	2	2	7	1
188	1	1	1	1	3	A	1	1	14	4	2	2	7	1	1	3	7	4	8	8	1	8	7	7	8	2	1	2	10	8	1	1	1	1	1	0	0	0	0	1	0	1	1	8	4	4	2	7	8
189	1	1	1	1	3	A	1	2	14	3	3	1	8	1	8	2	1	8	1	8	2	8	7	7	6	2	1	4	6	2	0	0	1	0	0	0	0	0	0	0	0	0	0	1	3	1	1	8
190	1	1	2	1	3	A	1	2	16	2	1	2	2	3	7	3	7	4	7	5	3	7	2	7	7	1	2	1	4	2	1	1	0	0	1	1	0	0	0	0	0	1	0	5	4	1	1	2	4
191	1	1	1	1	3	A	1	2	14	1	1	4	7	1	8	5	4	4	6	8	4	3	7	6	4	6	2	1	6	5	0	1	1	1	1	1	0	1	1	1	1	1	1	11	1	1	4	2	8
193	1	1	1	1	3	A	1	2	15	1	1	1	8	2	3	8	8	8	8	5	8	7	1	7	5	4	2	4	3	6	1	1	1	0	1	0	0	1	1	1	0	1	0	8	1	1	1	8	2
197	1	1	1	1	3	A	1	2	15	1	3	1	8	8	3	2	7	2	8	2	8	8	1	7	4	2	1	2	8	6	0	1	1	1	1	0	0	1	0	0	1	0	0	6	2	1	1	7	8
198	1	1	1	1	3	A	1	2	14	4	3	3	7	8	1	7	7	3	8	8	8	1	3	8	1	2	5	6	8	7	1	1	0	1	1	0	0	1	1	1	1	1	1	10	4	2	4	7	8
200	1	1	1	1	3	A	1	1	14	1	3	2	7	1	3	2	4	8	4	2	5	7	7	7	6	2	2	2	8	6	0		1	0	0	1	0	1	1	1	0	1	0	6	2	1	4	7	2
199	1	1	1	1	3	A	1	2	14	2	1	3	7	1	1	7	7	1	8	8	8	8	7	7	2	5	1	2	9	10	1	1	1	1	1	0	0	1	0	1	0	1	1	9	1	4	2	7	8
206	1	2	1	1	3	B	1	2	14	3	1	2	7	8	1	2	3	4	8	8	1	4	2	4	4	6	6	1	5	6	1	1	0	1	1	1	0	1	1	1	1	1	1	11	3	3	2	6	8
207	1	1	1	1	3	B	1	2	14	1	1	2		1	3	2	2	8	1	8	8	1	2	3	5	2	1	4	6	6	1	1	1	1	1	1	0	1	0	1	1	1	1	11	4	4	2	8	8
208	1	1	1	1	3	B	1	2	14	2	3	2	5	8	3	4	3	5	2	1	2	3	5	7	1	2	4	6	8	6	1	0	1	0	1	0	0	1	1	1	1	1	1	9	3	4	2	6	2
209	1	2	1	1	3	B	1	2	14	1	1	1	7	3	8	4	4	8	7	7	8	6	8	4	7	4	3	1	6	7	0	0	1	0	1	0	0	1	0	1	0	0	1	5	1	1	1	7	8
210	1	2	1	1	3	B	1	1	15	2	3	1	7	1	2	5	5	1	7	5	8	1	8	5	5	2	1	2	6	8	1	1	1	0	0	0	0	1	1	1	0	0	0	6	4	1	4	7	1
212	1	1	1	1	3	B	1	1	15	3	3	3	1	8	8	6	5	2	3	6	8	6	6	5	8	3	6	4	5	8	1	1	1	1	1	1	1	1	1	1	0	1	1	12	1	1	1	1	1
211	1	1	1	1	3	B	1	2	14	1	2	2	5	2	8	3	1	1	2	2	1	7	3	1	8	4	6	4	6.5	8	1	1	1	1	1	0	0	1	1	1	1	1	1	11	1	1	3	8	8
213	1	2	2	1	3	B	1	2	14	1	3	2	7	1	2	3	5	3	4	3	4	4	5	8	5	2	6	6	5	5	1	1	1	0	1	1	1	1	1	1	0	1	0	10	1	4	1	7	3
214	1	1	1	1	3	B	1	1	14	2	1	3	8	8	8	7	7	2	3	3	8	7	2	7	7	2	2	1	6	8	0	1	1	0	1	0	0	1	1	1	0	1	1	8	2	1	1	8	2
216	1	1	2	1	3	B	1	1	14	1	1	3	7	1	1	3	5	2	8	3	8	6	6	7	7	2	1	4	7	5	0	0	0	0	0	0	0	0	0	0	0	0	0	0	4	1	4		2
233	1	1	1	1	3	B	1	1	15	1	1	2	7	7	3	4	4	8	7	7	7	7	2	4	7	2	4	4	5	5	0	0	1	0	0	0	0	0	0	0	0	0	0	1	4	1	4	4	6
234	1	1	1	1	3	B	1	1	14	1	2	4	7	8	3	2	8	1	7	5	1	7	7	7	7	2	2	4	5	5	1	1	0	0	1	0	0	1	0	1	0	0	0	5	1	1	3	7	2
217	1	1	1	1	3	B	1	1	14	2	1	2	8	2	2		7	8	8	8	6	7	7	7	7	1	2	2	5	5	1	0	1	0	1	1	0	0	1	1	0	1	1	8	2	1	1	8	8
219	1	2	1	1	3	B	1	2	15	3	1	2	7	2	2	4	4	3	1	1	1	7	6	8	4	1	2	1	5	5	1	0	0	0	1	1	0	1	0	1	0	1	1	7	1	3	2	7	4
223	1	2	2	1	3	B	1	2	14	4	1	3	7	3	2	5	5	2	8	1	7	7	5	5	3						0	1	1	0	0	0	0	0	0	1	0	1	0	4	4	3	1	7	7
224	1	1	1	1	3	B	1	2	14	4	1	4	5	8	1	7	7	8	1	1	2	7	7	7	1	2	6	2	7	7	1	1	1	0	1	1	0	1	1	1	1	0	1	10	4	3	4	5	2
226	1	1	2	1	3	B	1	2	15	1	1	1	8	2	8	8	8	1	8	7	2	7	8	8	8	2	2	1	0	5	1	1	1	1	1	1	1	1	1	1	0	1	0	11	1	2	3	5	8
227	1	2	1	1	3	B	1	2	15	4	1	2	7	2	7	3	7	8	4	2	5	3	3	5	7	4	4	1	5	6	1	1	0	1	1	1	0	1	0	1	0	1	1	9	4	1	2	7	4
229	1	1	1	1	3	B	1	1	14	1	2	1	7	2	1	3	3	3	8	8	8	6	2	7	3	1	4	2	6	7	1	1	1	0	1	1	1	1	1	1				9	1	2	1	7	2
231	1	1	1	1	3	B	1	1	15	4	2	1	7	7	6	2	7	1	7	6	6	2	2	3	6	2	6	1	7	6	1	1	1	0	1	1	1	0	0	0	0	1	0	7	1	2	1		1
232	1	1	1	1	3	B	1	1	15	2	1	1	7	8	7	4	7	2	8	3	8	7	3	7	7	3	2	2	7	5	1	0	1	0	0	0	0	0	0	0	0	0	0	2	2	3	1	6	1
235	1	1	1	2	3	D	1	2	16	1	1	3	7	8	8	2	7	6	7	7	8	7	8	7	8	1	2	2	6	8	1	1	0	1	1	0	1	1	0	1	0	1	0	8	1	1	3	7	3
236	1	2	1	1	3	D	1	1	14	1	1	1	7	8	1	8	2	8	2	1	8	3	1	5	1	2	2	1	3	5	1	1	1	1	1	0	0	1	0	1	0	0	1	8	1	2	1	6	2
239	1	2	1	1	3	D	1	1	14	3	3	3	7	8	8	4	3	4	4	1	8	1	7	7	2						1	1	1	1	1	0	0	0	1	0	0	1	1	8	3	4	3	7	1
241	1	1	1	1	3	D	1	1	15	1	1	2	5	5	2	3	8	8	8	6	8	4	8	5	1	4	3	2	5	7	0	1	1	0	1	0	0	0	0	1	0	1	1	6	3	1	2	4	3
242	1	2	1	1	3	D	1	1	15	4	4	4	7	1	8	7	7	7	3	2	2	1	7	4	2	2	2	6	8	10	0	1	0	0	1	1	0	1	1	0	0	1	0	6	4	4	2	7	8
243	1	1	1	2	3	D	1	1	16	1	2	1	7	2	2	7	7	7	1	1	2	2	1	7	2	2	2	1	5	0	0	1	0	0	1	0	0	0	0	1	0	0	0	3	1	2	1	7	1
244	1	1	1	1	3	D	1	1	16	1	2	1	5	1	2	8	8	8	3	5	8	4	2	7	4	5	1	2	5	7	0	1	0	1	0	1	1	1	1	1	0	1	1	9	1	1	1	6	3
245	1	1	1	1	3	D	1	1	14	1	1	3	7	8	8	2	1	8	4	4	8	8	7	1	1						1	1	1	0	1	0	1	1	1	1	1	1	1	11	2	1	4	7	1
246	1	2	1	1	3	D	1	1	16	1	1	1	2	2	2	8	8	8	2	8	8	4	8	8	3	2	5	1	3	8	0	1	1	1	1	0	0	1	0	1	0	1	0	7	1	1	1	3	8
247	1	1	1	1	3	D	1	2	14	1	1	1	6	1	1	1	1	8	7	7	6	7	8	7	1	1	2	1	5	8	1	1	0	1	1	0	0	1	0	1	0	0	1	7	2	1	1	7	7
248	1	1	1	2	3	D	1	2	15	3	3	1	4	8	8	7	7	6	6	1	1	6	7	8	8	2	2	2	8.5	6	0	1	1	1	1	1	0	0	1	1	0	1	1	9	4	1	3	7	8
249	1	2	1	1	3	D	1	2	14	1	1	2	7	1	1	8	8	8	8	7	1	7	1	7	2	1	2	6	0	7	0	1	1	0	1	0	0	1	0	1	0	1	1	7	1	1	2	2	8
250	1	2	1	1	3	D	1	2	14	2	1	1	1	8	8	1	1	2	1	8	8	1	1	7	8	5	1	2	6	7	1	1	1	0	1	0	0	1	0	1	0	1	1	8	1	3	2	1	8
251	1	1	1	1	3	D	1	2	16	1	2	1	8	1	1	3	2	1	1	1	8	7	1	1	1	6	2	2	7	9	1	1	1	1	1	0	0	0	0	1	0	1	1	8	2	2	3	8	2
253	1	2	1	1	3	D	1	1	14	1	1	1	7	1	8	8	8	8	3	3	8	1	8	7	2	2	1	2	4	8	0	1	1	0	1	1	0	1	1	1	0	1	0	8	1	1	1	7	8
255	1	2	1	1	3	D	1	1	14	1	3	2	7	8	8	3	3	4	8	8	8	1	4	2	8	2	1	2	7	5	1	1	1	1	1	1	0	1	1	1	0	1	1	11	1	1	1	7	1
256	1	1	1	1	3	D	1	1	15	4	1	4	7	8	8	4	4	8	8	3	8	4	7	7	2	4	2	4	7	9	1	1	1	0	1	0	0	0	0	0	0	1	1	6	1	1	4	5	2
257	1	1	1	2	3	D	1	2	15	1	3	1	8	1	8	4	4	5	3	3	2	6	8	1	3	6	3	6	7	5	1	1	1	1	1	0	0	0	0	1	0	1	1	8	2	2	2		4
258	1	2	2	2	3	D	1	2	15	2	1	2	6		2	7	7	4	1	1	8	7	7	7	1	1	2	2	7	7	0		1	0	1	0	0	1	0	1	0	1	1	6	4	3	4	8	2
259	1	1	1	1	3	D	1	1	16	2	1	3	7	3	1	2	2	8	1	3	8	2	4	7	5	2	1	2	5	10														0	4	3	4	7	3
262	1	1	1	1	3	D	1	2	16	3	1	1	3	1	5	2	1	8	1	1	4	1	8	8	3	4	2	2	8	7	0	0	1	0	1	1	0	1	0	1	0	1	0	6	1	1	1		2
263	1	1	1	1	3	D	1	1	14	1	4	2		2		3		8	1	8	8	1	1	2	4	2	1	1	5	6	1	1	1	1	1	0	1	1	1	1	0	1	1	11	1	4	1	5	1
264	1	1	1	1	4	A	2	1	17	4	3	3	7	1	7	7	7	1	5	6	8	7	4	6	7	3	3	2	8	9	0	1	1	0	0	1	0	0	0	1	0	1	0	5	4	2	3	7	2
265	1	1	2	1	4	A	2	2	14	4	4	4	6	8	1	4	4	3	1	1	8	8	3	8	8	4	1	1	7	8	1	1	1	0	1	1	1	1	1	1	1	1	1	12	1	4	3	3	8
266	1	2	1	1	4	A	2	1	14	3	1	2	7	6	6	4	5	8	8	8	6		8	8	7	1	2	6	5.8	9	1	1	1	1	1	0	1	1	1	0	1	1	1	11	1	1	1		1
267	1	1	1	1	4	A	2	1	15	1	1	1	4	7	7	8	8	8	5	3	2	7	8	4	7	4	5	4	7	5	1	1	1	1	1	1	1	1	1	1	1	1	1	13	1	1	4	4	6
268	1	1	1	1	4	A	2	2	14	4	2	4	7	8	1	7	7	8	3	8	8	7	7	8	4	5	2	2			1	1	1	0	1	1	1	1	0	0	1	1	1	10	4	4	3	7	8
269	1	1	1	1	4	A	2	2	14	3	1	2	7	1	2	1	1	8	3	2	8	1	8	7	1	2	6	5	5	5	1	0	1	0	1	1	0	0	1	1	0	0	1	7	3	2	1	6	3
270	1	2	1	1	4	A	2	1	14	4	4	2	7	8	4	7	5	1	3	2	4	7	2	7	7	1	5	2	5	4	1	0	1	0	1	0	0	1	0	0	1	1	0	6	4	3	3	7	8
271	1	1	1	1	4	A	2	1	14	2	1	4	7	8	3	1	5	7	3	1	4	5	4	5	2	2	1	2	8	7	1	1	1	0	1	0	0	1	1	1	0	1	1	9	2	4	4	7	8
274	1	1	1	1	4	A	2	2	14	4	1	4	7	4	1	7	7	8	7		8	7	7	8	1	2	2	6	1	5	0	1	1	0	0	0	0	0	0	0	0	1	0	3	1	1	1	7	3
275	1	1	1	1	4	A	2	2	14	2	1	3	7	2	2	5	4	8	6	1	4	5	8	7	1	2	2	2	5	8	1	1	1	1	1	0	0	1	0	1	0	1	1	9	3	1	2	7	2
276	1	1	1	1	4	A	2	1	15	3	1	4	4	1	8	7	7	8	7	8	8	1	7	2	1	1	2	2	10	10	1	1	1	0	1	0	0	1	0	1	0	0	1	7	1	1	3	5	8
278	1	1	1	1	4	A	2	2	15	2	1	1	7	8	7	5	7	8	4	3	8	7	5	6	1	1	6	1	5	10	1	0	1	0	1		0	0	0	1	0	1	1	6	2	1	1	7	3
279	1	1	2	2	4	A	2	1	14	1	2	1	7	3	8	2	8	1	2	3	1	4	8	2	5	4	6	4	4	8	1	1	1	0	1	0	1	1	1	0	0	1	1	9	2	4	3	6	2
281	1	1	1	1	4	A	2	2	14	2	1	1	5	8	1	3	4	8	5	3	3	6	2	7	3	1	2	3	5	6	1	1	1	0	1	0	0	0	1	1	1	1	1	9	1	1	2	4	1
282	1	1	1	1	4	A	2	2	14	2	1	1	8	7	8	1	1	8	8	3	3	7	8	8	4	1	2	1	2	8	1	1	1	1	1	1	0	0	1	1	0	1	1	10	1	1	2	8	4
283	1	1	1	1	4	A	2	2	15	1	3	3	8	2	4	2	1	3	5	5	3	2	3	4	7	1	2	5	5	9	1	1	1	0	1	1	0	1	0	1	1	1	1	10	2	3	2	8	3
284	1	1	1	1	4	A	2	2	13	4	2	2	7	8	1	7	7	4	3	2	8	7	7	7	4	2	1	2	9	7	1	1	1	1	1	1	0	1	1	1	1	1	1	12	4	1	1	7	4
285	1	1	1	1	4	A	2	2	15	1	2	1	1	4	6	4	5	2	6	5	8	7	7	8	3	4	2	1	6	7	0	1	1	1	1	1	1	1	1	1	0	1	1	11	1	1	1	8	1
298	1	1	1	1	4	A	2	1	16	4	1	3	7	8	8	7	7	8	8	8	8	8	7	7	8	1	1	2	9	8	1	1	1	0	1	1	1	1	1	1	1	1	1	12	4	1	2
286	1	1	1	1	4	A	2	1	14	4	2	1	7	3	4	4	5	2	3	5	2	5	2	1	2	4	2	2	7	7	1	1	1	0	1	0	0	1	1	1	1	1	1	10	4	2	1	7	2
287	1	1	1	2	4	A	2	1	14	1	2	1	7	1	5	8	1	8	5	5	3	7	8	2	3	2	4	2	6	8	1	1	1	0	1	0	1	1	1	1	0	1	1	10	1	1	1	7	2
288	1	1	1	1	4	A	2	2	14	1	1	1	2	4	1	8	8	8	2	4	1	4	8	8	2	1	6	6	0	3	0	0	0	1	0	0	0	0	0	0	0	0	0	1	1	1	1	1	8
289	1	1	1	1	4	A	2	2	14	4	2	3	5	2	1	3	2	8	1	8	8	8	7	1	8	5	1	2	7	5	1	1	1	1	1	0	0	1	1	1	1	1	1	11	1	1	3	3	8
290	1	1	2	1	4	A	2	1	16	2	4	1	7	4	2	5	6		3	6	4	7	1	7	1	2	1	6	7	0	1	1	1	0	1	0	0	1	1	1	0	0	1	8	1	2	3	7	2
291	1	1	1	1	4	A	2	1	14	4	1	3	7	7	8	7	7	4	7	7	7	6	7	7	7	2	6	2	5	5	1	1	1	0	1	0	0	0	0	1	0	1	1	7	1	1	2	6	1
292	1	1	1	1	4	A	2	2	14	1	1	2	3	2	1	2	2	8	4	4	3	3	3	2	4	6	6	6	4	0	1	0	1	0	0	0	0	0	0	1	1	1	0	5	2	1	3	4	5
293	1	1	1	2	4	A	2	2	15	4	1	2	7	1	8	3	6	1	8	1	8	8	3	1	1	6	6	2	5	9	0	1	1	0	1	0	1	1	0		0	1	1	7	2	2	2	5	3
294	1	1	1	1	4	A	2	2	14	2	2	3		2	4	3	2	3	5	3	2	4	4	8	3	4	5	4	6	8.5	1	1	1	0	1	0	0	1	0	0	0	0	1	6	2	1	3	5	4
295	1	1	1	2	4	A	2	2	14	2	1	2	7	8	8	2	2	8	2	2	8	1	7	3	2	5	1	2	5	7	1	1	1	1	1	1	0	1	1	0	0	1	1	10	2	1	4	7	8
296	1	1	1	1	4	A	2	1	14	2	2	4	7	1	8	3	4	2	5	6	3	4	5	7	3	3	6	3	7	7	1	1	1	1	1	0	0	1	1		0	1	0	8	2	2	2	6	8
297	1	1	2	1	4	A	2	1	14	1	1	4	7	8	8	2	8	8	8	1	8	8	7	7	8	2	2	2	8	7	1	1	1	0	1	0	0	1	1	1	0	1	1	9	1	1	3	4	8
300	1	1	1	1	4	B	2	2	14	3	1	4	7	2	8	3	2	1	3	1	2	2	3	7	1	2	2	4	5	5	1	1	0	0	1	0	1	0	1	1	0	1	1	8	4	4	2	7	8
301	1	1	1	1	4	B	2	1	15	3	1	4	7		1	1	5	8	7	7	8	3	1	3	7						1	1	1	0	1	0	1	0	0	0	0	1	0	6	3	1	3	2	1
304	1	1	1	1	4	B	2	2	14	4	2	1	7	8	5	2	7	3	7	7	1	7	4	7	5	2	5	2	8	8	1	1	1	0	1	1	1	1	1	1	1	1	1	12	1	1	1	6	8
306	1	1	1	1	4	B	2	1	15	4	3	3	7	1	1	7	7	2	1	3	8	4	7	7	8	2	4	2	6	8	1	1	1	0	1	0	0	0	0	1	0	1	1	7	4	4	3	7	3
307	1	1	1	1	4	B	2	1	14	1	2	4	7	6	6	6	8	6	8	3	8	8	5	7	8	2	6	2	8	9	0	1	1	0	1	0	0	1	1	0	1	0	1	7	3	2	2	7	2
309	1	1	1	1	4	B	2	1	16	4	3	1	7	8	7	6	7	8	3	7	7	2	4	7	7	2	6	2	5	7	1	1	1	1	1	0	0	1	1	1	0	1	1	10	4	3	2	7	8
310	1	1	1	1	4	B	2	2	15	3	1	1	7	1	4	3	7	8	1	8	1	3	8	8	7	2	2	2	5	5	0	1	0	1	1	0	0	1	0	1	0	1	1	7	4	1	2	7	8
317	1	1	1	1	4	B	2	1	16	1	1	1	5	1	2	8	8	8	8	2	8	7	8	6	7	1	2	1	3	7	1	1	0	1	0	0	0	0	1	1	0	0	1	6	1	1	2	5	3
318	1	1	1	1	4	B	2	1	16	1	1	4	7	1	2	1	2	8	1	1	8	2		1	1	4	6	3	7	7	1	1	1	1	0	0	0	1	1	0	0	1	0	7	2	2	3	7	1
320	1	1	1	1	4	B	2	1	15	2	1	4	6	8	1	4	5	8	5	1	8	3	6	4	3	5	2	2	7	8	1	1	0	1	1	0		1	0	1		1	1	8	1	1	2	5	8
324	1	1	1	1	4	B	2	2	17	2	3	2	1	8	2	1	2	8	3	6	7	1	8	7	2	6	2	2	1	5	1	1		0	1	0	1	1	0	1	0	1	0	7	2	1	2	3	6
326	1	1	1	1	4	B	2	1	14	1	1	1	7	2	2	2	2	2	1	6	8	8	5	7	2	2	1	4	8	9	1	1	1	1	1	0	0	1	1	1	1	1	1	11	1	1	4	7	4
328	1	1	1	1	4	B	2	2	15	1	1	2	2	1	6	1	8	1	3	3	1	4	2	7	8	6	2	2	2	8	1	0	0	0	1	0	1	1	1	1	0	1	0	7	1	1	1	1	3
330	1	1	2	1	4	B	2	1	16	3	3	2	2	1	8	7	4	7	1	1	8	8		7	7	4	1	6	6	3	1	1	1	0	1	0	1	1	1	1	1	1	1	11	4	2	1	4	8
331	1	1	1	1	4	B	2	1	15	1	4	4	7	2	2	8	8	5	7	7	8	3	2	7	1	6	2	6	5	5	1	1	1	0	1	0	1	1	1	1	0	1	1	10	1	4	4	7	2
333	1	1	1	1	4	B	2	2	15	1	4	2	7	8	1	2	2	1	7	7	1	3	3	7	1	6	2	2	4	7	0	1	0	1	1	0	0	0	0	1	0	1	1	6	1	1	4	7	1
334	1	1	1	1	4	B	2	1	14	3	1	2	7	1	1	4	6	8	2	2	8	2	2	7	2																			0	1	3	3	7	2
337	1	1	1	2	4	C	2	2	14	1	1	1	2	2	8	8	1	8	3	3	8	3	8	5	8	6	4	6	3	6	1	1	0	0	1	1	0	1	0	1	0	1	1	8	1	1	2	1	8
340	1	1	1	1	4	C	2	1	15	1	3	2	3	8	2	1	8	1	4		5	7	1	7	7	1	2	2	4	7	1	1	1	0	1	0	0	1	0	1	0	1	1	8	3	1	3	7	1
341	1	1	2	1	4	C	2	1	16	4	3	4	6	1	8	6	6	7	1	1	8	8	6	7	8	2	6	2	8	9	0	1	1	1	1	1	1	0	0	0	0	1	1	8	4	3	4	5	1
342	1	1	1	1	4	C	2	1	15	3	2	4	7	1	1	7	7	6	2	1	3	8	7	7	4	6	1	2	8	5	1	1	1	0	1	1	0	1	1	1	0	0	1	9	3	3	4	7	1
343	1	1	1	2	4	C	2	1	16	4	3	1	7	8	8	5	5	8	8	8	8	6	8	7	8	2	2	2	8	9	0	0	0	0	1	1	1	1	0	1	1	1	1	8	3	1	1		8
344	1	1	2	1	4	C	2	1	16	1	1	3	7	8	1	2	1	8	8	2	8	2	8	4	8	5	2	2	8	9	1	0	1	0	1	1	1	1	1	1	0	1	1	10	1	4	3	7	8
345	1	1	1	1	4	C	2	1	16	1	2	3	7	3	3	1	2	2	4	2	2	5	4	7	2	2	2	2	7	5	1	1	1	1	1	1	1	1	1	1	0	1	1	12	2	2	3	6	3
346	1	1	1	1	4	C	2	1	16	1	2	4	2	3	1	2	2	4	6	3	3	5	5	7	3	2	6	2	6	9	1	0	0	0	1	1	1	1	1	1	0	1	1	9	2	2	3	5	6
347	1	1	2	1	4	C	2	2	14	3	1	1	6	1	2	2	1	1	1	1	8	1	8	2	3	2	2	1	5	2	0	1		0	1	0	0	1	0	1	0	1	1	6	3	2	1	7	1
348	1	1	1	1	4	C	2	2	16	3	3	3	7	2	2	7	5	5	4	2	8	8	7	7	8	1	5	2	8	9	0	1	1	1	1	1	0	1	1	1	0	0	1	9	3	3	1	4	3
349	1	1	1	1	4	C	2	1	16	1	2	3	7	2	1	3	1	3	4	1	8	8	1	7	6	2	2	2	6	6	0	1	0	0	0	0	0	0	0	1	0	1	1	4	1	3	1	7	8
351	1	1	1	1	4	C	2	1	14	1	1	2	2	4	4	8	8	3	8	4	3	5	3	7	7	1	4	2	3	7	1	1	1	0	1	0	0	1	0	1	0	1	1	8	1	3	2	8	3
352	1	1	1	1	4	C	2	1	15	1	2	1	7	8	4	8	8	8	8	8	8	1	8	7	8	1	2	2	5	5	0	1	0	0	0	1	0	1	0	1	1	0	0	5	1	1	1	6	3
353	1	1	2	1	4	C	2	1	16	3	3	4	7		8	5	7	4	7	7	1	1	5	7	5	1	2	2	7	0	0	1	1	1	1	0	0	0	0	1	0	0	0	5	3	3	4	7	5
356	1	1	1	1	4	C	2	2	16	4	4	3	7	8	1	7	7	7	8	8	8	8	7	7	8	2	1	1	7	10	1	1	1	0	1	1	1	1	1	1	0	1	1	11	4	4	3	7	8
359	1	1	1	1	4	C	2	1	15	4	4	3	7	8	8	3	8	3	2	8	8	8	2	7	8	2	6	2	7	6	0	1	0	0	1	0	0	0	0	1	0	1	1	5	1	1	2	7	8
362	1	1	1	1	4	C	2	2	14	1	1	1	7	1	8	1	8	2	3	1	1	2	7	7	1	2	2	2	4	9	0	1	1	0	1	0	0	1	1	0	0	1	0	6	4	3	4	7	2
363	1	1	1	1	4	C	2	1	16	1	1	2	7	2	1	3	8	8	1	4	8	3	2	5	2	4	4	2	5	8		1	1	0	1	0	0	1	1	1	0	1	1	8	1	1	2	5	2
364	1	1	2	1	4	C	2	1	15	4	1	2	7	2	8	2	4	8	8	1	8	4	1	3	8	2	2	2	8	8	1	0	0	0	1	1	1	1	1	1	0	1	1	9	2	2	2	7	8
372	1	1	2	1	4	C	2	1	15	4	4	2	3	1	3	7	7	7	8	8	1	2	3	7	8	5	1	2	7	5	0	1	1	1	1	1	1	1	1	1	0	1	0	10	3	2	2	2	8
366	1	1	1	1	4	C	2	1	14	4	1	2	7	2	3	4	7	8	7	3	8	3	7	7	6	2	6	1	6	5	1	1	1	1	1	1	0	1	1	1	0	1	1	11	3	3	1		4
367	1	1	1	1	4	C	2	1	15	1	1	1	3	3	3	2	1	2	3	2	2	1	3	5	4	6	2	4	8	8	1	1	0	0	1	0	1	1	1	1	1	1	1	10	1	1	1	4	3
369	1	1	1	1	4	C	2	2	17	1	1	1	8	7	2	4	8	8	7	7	7	7	2	7	7	1	2	1	3	4	0	1	1	0	0	0	0	0	1	0	0	1	0	4	1	1	1	7	7
371	1	1	1	1	4	C	2	1	16	1	1	4	6	3	2	1	1	8	6	6	1	4	5	2	5	3	3	3	7	9	0	1	0	0	1	0	1	0	0		0	0	1	4	1	1	3		4
374	1	1	1	2	4	D	2	2	15	1	1	2	7	2	2	2	2	2	2	2	8	2	2	2	2	2	2	2	4	6	0	1	1	0	1	0	0	1	1	1	1	1	1	9	4	3	3	7	8
407	1	1	2	1	4	D	2	2	14	1	1	2	6	2	2	6	8	4	8	2	8	3	6	4	3						1	1	1	1	1	0	0	1	0	1	0	1	1	9	1	1	3	7	8
376	1	1	1	1	4	D	2	2	15	3	1	2	7	8	1	6	7	8	8	8	1	2	8	8	3	1	1	1	6	8	1	0	1	1	1	0	0	1	0	1	0	1	1	8	2	2	3	7	8
377	1	1	1	1	4	D	2	2	15	1	2	3	5	8	8	4	2	8	8	1	8	8	6	8	5	6	1	6	5	3														0	1	3	1	4	2
378	1	1	1	1	4	D	2	1	16	4	4	3	7	8	8	7	7	7	7		8	1	7	7	8	1	1	2	8	7	1	0	0	0	1	0	0	0	0	1	0	1	0	4	3	3	3	7	3
380	1	1	1	1	4	D	2	1	15	1	1	2														2	2	2	6	9	1	0	0	1	1	0	1	1	1	1	0	1	1	9	3	2	2	4	1
382	1	1	1	1	4	D	2	2	15	1	1	1	7	1	2	8	8	2	7	7	1	7	2	7	8	4	3	3	7	3	1	1	1	0	1	0	1	1	0	0	1	1	1	9	4	1	1	7	1
383	1	1	1	1	4	D	2	1	15	3	1	2	7	1	1	8	3	1	8	1	8	1	3	8	1	2	1	4	5	6	1	1	0	0	1	0	0	1	1	1	0	1	1	8	1	1	3	7	1
384	1	1	1	1	4	D	2	1	15	4	3	1	7	8	1	3	3	8	8	1	8	1	2	8	1	5	5	1	7	7	1	1	1	0	1	0	1	1	1	0	0	1	0	8	3	3	2	7	1
385	1	1	1	1	4	D	2	1	16	1	1	3	1	8	1	1	1	8	1	1	8	1	2	6	2	5	3	2	7	9	1	1	1	0	1	0	1	1	1	1	0	1	1	10	1	3	4	1	8
386	1	1	1	1	4	D	2	2	15	1	4	4	8	4	6	6	4	3	6	7	4	7	7	7	7	2	2	2	7	5	0	0	1	1	1	0	0	0	0	0	0	0	0	3	3	3	2	4	5
391	1	1	1	1	4	D	2	1	15	3	4	2	7	7	7	7	7	1	1	8	8	1	7	3	5	2	6	2	7	9														0	1	1	3	6	7
392	1	2	1	1	4	D	2	1	15	3	1	3	4	1	2	2	3	8	4	3	1	4	2	7	1	2	2	2	7	5	1	1	1	0	1	1	0	0	1	1	1	1	1	10	3	1	1	7	8
395	1	1	1	1	4	D	2	2	16	1	1	4	7	8	7	3	1	2	8		1	1	7	8	8	2	6	2	7	5	0	1	1	0	1	0	0	1	0	1	1	1	1	8	1	4	3	7	2
396	1	1	1	1	4	D	2	1	14	3	1	1		2	2	1	1	4	7	1	8	2	8	7	7	2	6	4	6	5	1	0	1	0	1	1	1	0	0	1	0	1	0	7	4	4	2	7	1
397	1	1	1	1	4	D	2	1	15	1	1	2	7	8	8	2	3	8	1	1	8	2	1	8	6	6	1	2	5	10	0	1	0	0	1	1	0	0	1	0	0	1	1	6	1	1	4	8	8
398	1	1	1	1	4	D	2	2	14	1	1	1	8	2	3	8	8	8	1	1	8	4	8	7	2						1	1	1	0	1	1	0	1	0	1	0	1	0	8	1	1	1	8	8
399	1	1	1	1	4	D	2	1	16	1	1	3	1	8	8	1	1	1	8	1	8	1	1	8	5	2	2	2	5	7	1	1		1	1	0	0	1	1	1	0	1	1	9	3	3	1	3	2
401	1	1	1	1	4	D	2	1	15	4	3	2	7	3	2	7	7	4	5	6	3	5	5	2	4						1	0	0	0	0	0	0	0	0	0	0	1	1	3	4	2	2	4	4
479	2				5	A	2	2	14	1	1	4	7	8	8	4	8	8	8	2	8	7	7	7	1	2	2	2	4	0	1	1	0	0	0	0	1	0	0	0	0	0	0	3	4	2	4	7	1
480	2				5	A	2	1	14	1	1	2	8	8	8	1	7	8	1	8	8	8	1	7	8	6	4	2	4	8	1	0	0	0	1	0	1	1	0	1	1	1	1	8	4	4	2	1	1
481	2				5	A	2	2	15	1	2	2	7	3	1	6	1	4	6	7	4	6	2	3	7	4	2	4	5	9	1	1	1	1	1	0	0	1	0	1	0	1	1	9	2	3	1	7	2
482	2				5	A	2	1	14	1	1	2	3	2	1	3	3	8	8	8	1	1	2	8	4	3	3	3	3	3	0	0	0	0	0	0	0	0	0	0	0	0	0	0	1	1	3	8	2
483	2				5	A	2	1	14	1	1	4	4	2	2	5	1	8	3	4	8	6	5	7	8	6	1	2	6	7	1	1	0	1	1	0	0	0	1	1	1	0	0	7	1	4	3	5	8
484	2				5	A	2	1	17	1	2	2	7	1	2	8	4	2	8	8	3	7	6	7	7	1	2	2	7	6	1	1	1	1	1	0	0	1	0	1	0	1	1	9	2	1	2	4	7
485	2				5	A	2	1	18	3	1	1		8	7	7	7	8	8	4	8	5	3	7	8	2	2	2	7	5	1	1	1	0	0	1	0	0	0	0	0	0	1	5	1	1	1	8	8
486	2				5	A	2	2	15	3	4	2	7	1	1	5	7	4	3	2	1	3	3	6	8	2	6	1	5	9	1	1	1	1	1	1	1	1	1	1	0	1	0	11	4	2	2	7	1
487	2				5	A	2	2	14	3	1	2	5	7	8	1	1	8	2	2	8	7	7	8	7	1	4	1	1	5	1	1	0	0	1	0	0	1	0	1	0	1	1	7	1	1	1	4	2
488	2				5	A	2	1	18	3	1	2	7	1	8	3	4	8	8	2	8	1	1	1	1	2	2	2	8	10	0	0	0	0	1	0	0	1	0	1	0	0	0	3	4	4	2	1	1
489	2				5	A	2	1	14	1	1	2	3	7	8	4	4	3	7	6	7	7	1	5	2	2	2	2	5	8	1	1	1	0	1	1	0	1	1	1	0	1	1	10	2	3	3	3	2
490	2				5	A	2	1	14	1	1	2	7	8	2	4	1	1	8	3	8	1	8	8	2	4	5	1	6	6	1	0	0	1	1	0	1	1	1	1	0	1	1	9	1	1	2	6	3
491	2				5	A	2	2	16	4	2	3	7	8	8	7	4	2	8	8	2	2	7	7	8	2	1	2	8	7.5	1	1	1	1	1	0	1	1	0	1	1	0	1	10	4	2	3	7	8
492	2				5	A	2	2	15	1	1	1	8	4	2	8	8	8	8	2	8	6	1	2	6	4	4	1	4	5	1	1	1	0	1	0	1	1	1	1	0	1	1	10	1	1	1	8	2
493	2				5	A	2	1	16	1	1	1	5	2	1	8	8	8	7	7	7	5	8	8	7	2	2	1	0	10	1	1	0	0	1	0	1	1	1	0	1	1	1	9	1	1	2	6	2
494	2				5	A	2	2	14	1	1	1	4	5	8	2	8	8	4	2	1	7		7	3	1	1	1	2	1	1	1	1	0	1	0	1	1	1	0	1	1	1	10	4	1	2	7	8
495	2				5	A	2	1	14	1	1	1		4	1	8	3	8	7	3	1	6	2	8	7	2	2	6	10	10	0	1	0	0	0	1	1	1	0	0	0	0	0	4	1	3	4		8
497	2				5	A	2	2	17	2	1	1	7	3	8	6	7	8	1	8	3	8	4	7	8	2	2	2	6	0	1	1	1	1	1	0	0	1	0	1	0	1	1	9	4	1	1	7	2
498	2				5	A	2	2	14	2	3	2	7	8	1	6	4	2	7	7	8	2	5	2	8	2	4	1	8	7	1	1	1	0	1	0	0	0	1	1	0	1	1	8	2	1	2	7	8
499	2				5	A	2	2	15	2	3	4	7	1	8	7	7	1	1	8	8	8	8	8	3	5	2	2	7	9	1	1	1	1	1	0	1	1	1	0	0	1	1	10	4	1	4	7	8
500	2				5	A	2	2	17	1	1	4	7	1	1	7	6	3	3	7	5	7	8	4	7	2	2	1	0	0	1	0	1	1	1	0	0	1	1	1	0	1	0	8	4	4	4	7	1
501	2				5	A	2	2	16	1	2	1	3	4	2	6	5	1	7	7	8	7	8	7	3	6	2	2	5	7	0	1	1	0	1	1	0	0	0	1	0	1	0	6	1	4	4	5	8
459	2				5	B	2	2	16	1	1	1	7	1	2	2	8	8	3	2	1	4	8	5	3	1	2	6	1	5	1	1	1	0	0	0	0	1	1	1	1	1	1	9	1	1	1	7	8
460	2				5	B	2	2	15	1	2	2	3	5	6	2	2	3	4	4	1	7	2	1	7	5	6	1	5	10	0	1	1	0	1	0	0	1	1	1	0	0	1	7	2	1	3	2	7
461	2				5	B	2	2	17	1	1	1	7	8	8	3	5	7	7	7	8	8	3	7	8	1	1	2	8	9	1	1	0	1	1	0	1	0	0	1	0	1	1	8	1	1	1	8	8
462	2				5	B	2	1	15	4	4	4	7	2	8	7	7	5	3	3		2	7	7	3	2	2	2	8	7	1	1	1	1	1	0	0	0	0	1	0	1	0	7	4	4	3	7	2
463	2				5	B	2	1	16	1	2	2	7	1	8	7	8	7	7	7	1	7	7	7	2	2	2	2	8	7	1	1	1	1	1	0	0	0	0	1	0	1	0	7	4	2	2	7	2
464	2				5	B	2	1	17	1	3	3	7	8	8	7	3	7	4	4	8	2	1	7	8	2	1	2	8	10	1	1	1	0	1	0	0	1	1	1	0	1	1	9	1	2	2	7	2
465	2				5	B	2	1	16	4	4	3	7	8	8	7	7	7	1	2	1	3	4	5	3	2	2	2	9	8	1	1	1	0	1	1	1	0	0		0	0	0	6	4	2	4	7	8
467	2				5	B	2	1	16	2	1	1	7	8	8	3	3	8	8	8	8	8	1	7	8	1	2	2	5	7	1	1	1	0	1	0	1	0	1	1	1	0	1	9	1	1	1	7	8
468	2				5	B	2	1	15	4	2	3	7	1	3	5	4	4	8	8	8	6	4	7	7	4	6	2	6	8	1	0	1	0	1	0	1	0	0	0	0	1	0	5	3	1	4		8
469	2				5	B	2	1	14	1	1	3	7	1	8	3	2	1	1	1	8	8	2	7	5	6	5	6		1	0	0	1	0	0	0	1	0	1	0	0	0	0	3	3	1	2	7	4
470	2				5	B	2	1	16	1	1	2	7	2	2	1	3	8	3	4	8	3	3	5	4	6	5	6	6.5	9	1	1	1	1	1	1	0	1	1	1	1	1	1	12	3	1	1	7	3
471	2				5	B	2	1	15	1	1	1	7	8	3	8	8	8	1	1	2	1	1	4	2	5	2	1	7	9	1	1	1	1	0	1	0	1	1	1	0	1	1	10	1	1	1		7
472	2				5	B	2	1	16	1	3	3	7	1	8	8	7	1	7	7	7	7	3	8	7	4	2	2	5	4	1	1	1	0	1	0	0	0	0	1	0	1	1	7	1	1	1	7	2
473	2				5	B	2	2	15	4	2	3	5	8	8	7	5	5	3	8	8	8	5	8	8	2	1	1	5	4	1	1	1	0	1	0	0	1	1	1	0	1	1	9	2	2	4	7	8
474	2				5	B	2	2	14	3	1	1	8	2	8	2	1	1	4	8	1	3	2	3	5	6	2	2	6	8	0	0	0	0	1	0	0	0	0	1	0	1	0	3	1	1	4	2	8
475	2				5	B	2	2	16	2	3	2	4	2	1	4	5	4	8	8	8	3	2	8	8	2	6	1	5	7	1	1	1	1	1	0	0	1	0	1	1	1	1	10	1	1	1	3	1
409	2				5	C	2	2	14	3	1	3	7	5	8	3	4	2	6	7	8	3	6	3	8	2	5	2	5	8	1	1	1	0	1	0	0	0	1	1	0	0	1	7	1	1	3	7	8
410	2				5	C	2	2	14	4	3	4	7	8	1	7	7	1	2	1	8	1	3	7	5	2	1	2	7	9	1	0	1	0	1	1	0	1	0	0	0	1	1	7	3	2	2		2
411	2				5	C	2	1	16	4	3	1	7	3	1	3	8	8	7	3	7	8	6	7	4	2	2	2	5	7	1	0	0	0	0	1	0	1	0	0	1	0	0	4	1	4	1	7	4
412	2				5	C	2	1	15	4	1	3	7	3	1	2	2	2	7	7	2	7	2	7	3	2	2	3	6	10	1	1	1	0	1	0	1	1	1	1	1	0	1	10	2	3	3	7	2
415	2				5	C	2	1	15				7	3	2	5	5	3	1	2	8	4	2	2	5	2	2	2	7	7	1	1	1	0	1	1	0	1	0	1	0	1	1	9	1	1	1		1
417	2				5	C	2	1	17	1	1	1	7	7	7	7	7	7	7	7	7	7	7	7	7	1	2	2	7	3	0	0	0	0	0	0	0	0	0	0	0	0	0	0	1	1	1	7	4
420	2				5	C	2	1	17	1	1	4	7	3	3	4	3	1	1	1	1	1	1	1	1	6	2	2	6.5	5	0	0	0	0	1	1	1	0	0	1	0	0	0	4	2	2	1	7	3
421	2				5	C	2	1	14	1	1	4	7	1	4	3	3	1	1	3	4	5	6	1	1	1	2	2	5	7	1	1	1	0	1	0	1	1	0	1	1	1	1	10	4	2	3	7	3
423	2				5	C	2	2	15	2	1	1	7	8	1	2	1	8	3	2	8	4	1	5	3	4	1	2	7.5	8	1	1	1	0	1	0	0	1	0	1	0	1	1	8	2	1	4	7	8
424	2				5	C	2	1	15	1	2	1	1	2	2	4	2	1	4	3	1	4	2	7	3	5	3	2	5	7	0	1	1	1	0	1	0	0	1	1	0	0	0	6	1	1	3	3	1
427	2				5	C	2	1	15	1	2	3	7	1	8	3	8	4	1	8	8	2	5	7	1	5	2	2	7	5	1	1	0	0	0	0	0	1	0	1	0	1	0	5	1	3	3	7	2
429	2				5	C	2	1	14	1	1	2	7	8	8	1	1	8	3	3	1	5	2	7	1	2	2	2	5	8	0	0	1	0	1	1	0	1	1	1	0	0	1	7	1	1	3	7	1
430	2				5	C	2	1	15	2	1	3	7	4	1	8	4	8	5	5	3	3	7	7	3	4	2	2	7	9	1	1	1	0	1	0	0	1	1	1	0	1	1	9	1	1	4	2
432	2				5	C	2	2	16	2	3	4	7	8	8	7	3	7	5	5	8	5	7	5	3	4	2	2	3	5	0	1	1	0	0	0	0	0	0	1	0	1	0	4	1	1	1	7	8
433	2				5	C	2	2	15	2	1	2	7	8	2	1	1	8	2	3	1	4	7	3	1	2	1	2	4	2	0	1	0	1	1	1	0	1	0	1	0	1	1	8	1	1	4	7	8
503	2				5	D	2	2	14	1	3	1	7	8	1	2	2	1	1	7	2	7	8	1	7	2	2	3	5	7	1	1	1	1	1	0	0	1	1	1	0	1	1	10	1	1	1	3	1
504	2				5	D	2	2	15	2	1	3	2	3	1	2	2	8	8	2	8	7	3	7	5	2	4	2	5	8	0	0	1	1	1	1	0	1	0	1	0	1	0	7	1	4	2	1	1
505	2				5	D	2	2	16	4	4	4	7	1	3	5	4	1	2	8	8	4	7	6	3						0	0	1	0	1	0	0	0	0	0	0	1	1	4	4	4	4	7	1
506	2				5	D	2	1	16	1	1	1	7	8	7	3	8	3	6	6	1	7	8	4	7	2	2	2	5	6	0	1	1	1	1	1	0	1	1	1	0	1	0	9	1	2	1	7	8
509	2				5	D	2	1	15	1	1	2	7	5	5	5	3	3	5	4	8	5	5	7	8	2	2	6	7	10	1	0	1	1	1	0	0	1	1	0	0	1	1	8	1	1	4		1
510	2				5	D	2	2	16	2	2	1		8	6	7	6	6	4	5	8	3	3	8	5	2	2	2	8.5	6	1	1	1	1	1	1	1	1	0	1	0	1	1	11	2	2	1	7	8
514	2				5	D	2	2	14	1	1	2	6	3	1	5	2	1	1	1	8	3	2	7	3	3	2	2	9	10	1	0	1	0	1	0	0	1	1	1	0	0	1	7	1	2	2	7	1
516	2				5	D	2	2	16	1	1	1	7	2	1	8	8	8	8	3	8	7	8	7	4	1	2	2	5	9	0	0	0	0	1	1	0	0	1	0	0	0	0	3	1	1	1	2	8
517	2				5	D	2	2	14	4	2	1	6	8	1	6	4	8	8	3	8	5	4	6	3	3	1	2	7	5	1	1	0	0	1	0	0	1	0	1	0	1	1	7	4	4	2	6	8
518	2				5	D	2	2	14	1	1	1	8	1	3	8	8	8	4	7	7	5	2	1	3	1	6	1	2	5	1	1	0	0	1	0	0	0	0	0	0	0	0	3	1	1	1	1	2
520	2				5	D	2	2	16	3	3	2	4	3	5	8	7	8	5	5	2	4	3	2	1	2	2	6	6	9	1	1	0	0	1	0	0	0	0	1	0	1	1	6	1	3	2	3	2
521	2				5	D	2	2	18	3	3	3	8	1	8	2	3	8	2	2	1	7	1	8	7	2	2	4	7	5	1	1	0	0	0	0	1	1	1	1	0	1	1	8	1	1	1	8	7
439	2				5	E	2	2	15	1	1	2	5	1	8	4	3	1	8	1	2	3	3	5	4	5	6	4	7	5	1	0	1	0	1	0	0	1	1	0	0	1	1	7	3	1	1	1	8
442	2				5	E	2	2	14	2	1	1	7	1	1	2	3	8	3	3	8	2	4	7	5	2	2	6	5	6	0	1	0	0	1	1	1	1	0	0	0	1	1	7	2	1	3	7	1
443	2				5	E	2	2	15	4	4	4	7	5	4	7	7	3	3	3	4	5	5	6	7	1	5	1	8	7	0	1	1	0	0	0	0	0	1	1	0	0	0	4	4	4	4		2
444	2				5	E	2	2	16	1	1	3	7	7	2	2	2	3	5	5	7	2	5	7	7	2	2	2	5	5														0	2	3	3	7	4
446	2				5	E	2	1	14	1	1	1	7	8	8	8	8	8	7	7	7	7	3	7	7	1	2	2	5	7	0	1	1	0	1	1	1	1	1	1	1	1	0	10	1	1	1	7	4
447	2				5	E	2	1	17	1	1	3	7	1	1	3	2	1	1	8	8	1	2	3	1	2	1	2	9	6	1	1	0	1	0	1	0	1	1	1	0	1	1	9	1	1	3		1
451	2				5	E	2	1	14	2	4	2	7	8	8	6	7	4	1	8	8	1	7	3	1	2	2	2	7	7	1	1	1	0	1	0	1	1	0	1	0	1	1	9	4	2	2	7	8
452	2				5	E	2	1	16	2	2	1	7	4	1	5	7	1	7	8	6	3	7	7	3	2	4	2	5	4	1	0	0	0	1	0	0	1	0	1	0	0	0	4	2	1	2	3	8
453	2				5	E	2	1	14	4	3	1	7	3	1	5	3	1	1	8	8	2	8	5	8	2	5	2	8	5	1	1	1	0	1	0	1	1	0	1	0	1	1	9	2	2	2	7	1
454	2				5	E	2	1	14	4	2	4	7	8	8	7	7	8	8	7	3	1		7	4	2	2	6	4	7	1	1	1	0	1	0	1	1	1	1	0	0	1	9	1	4	2	7	3
456	2				5	E	2	2	14	4	1	1	5	8	6	1	7	3	7	7	2	4	2	1	4	2	6	1	3	8	0	0	0	0	0	0	0	0	0	0	0	0	0	0	4	1	2	3	2
592	2				6	A	1	1	14	3	1	2	7	2	5	5	5	8	7	7	8	3	8	7	4	3	6	6	6	8	0	0	1	1	1	0	0	0	0	1	0	0	1	5	4	1	1	7	2
593	2				6	A	1	1	15	1	1	3	7	3	2	8	8	8	7	8	8	7	7	7	7	2	5	2	4	5	0	0	0	0	0	0	0	0	0	0	0	0	0	0	1	1	1	7
594	2				6	A	1	2	15	4	2	2	7	3	5	4	5	4	5	2	2	2	4	7	3	2	5	2	9	10	1	1	1	1	1	1	1	1	1	1	0	1	1	12	4	4	1	7	2
596	2				6	A	1	1	14	1	1	1	7	8	3	8	1	8	7	8	8	4	8	8	4	2	2	2	6	7	1	1	0	0	1	0	0	1	0	0	0	0	0	4	1	1	1	7	8
597	2				6	A	1	1	14	2	2	1	7	1	1	3	7	7	3	3	2	1	1	8	3	2	2	2	6	5	1	1	0	0	1	1	0	1	1	0	0	0	1	7	2	1	4	7	2
598	2				6	A	1	1	14	1	1	1	7	8	8	8	8	8	8	8	1	7	8	7	8	6	1	2	6	0	0	1	0	0	1	0	0	1	0	0	0	0	1	4	1	1	1	7	8
601	2				6	A	1	1	15	1	2	2	7	8	8	8	1	8	8	1	8	1	1	7	3	2	6	6	6	6	1	1	1	0	1	0	1	0	0	0	1	0	0	6	1	3	1	7	2
602	2				6	A	1	1	17	2	1	3		2	4	1	5	2	6	6	5	4	6	4	1	2	1	5	8	10	0	0	0	0	1	0	1	1	1	1	0	1	1	7	1	2	2	7	3
603	2				6	A	1	2	15	1	1	2	7	8	3	1	2	1	8	8	1	4	2		3	2	2	6	5	7	1	1	1	1	1	0	1	1	1	1	1	1	1	12	2	3	1	7	8
605	2				6	A	1	1	15	1	4	2	7	2	1	4	4	2	3	2	2	5	3	7	6	2	2	5	7	6	1	1	1	1	0	0	0	0	0	1	0	1	1	7	1	1	1	7	1
606	2				6	A	1	1	15	1	1	1	4	8	8	2	8	2	2	2	2	2	2	2	8	1	1	2	10	10	1	1	0	1	1	0	0	0	1	1	1	1	1	9	1	1	1	8	3
607	2				6	A	1	1	14	4	4	1	6	1	4	7	7	7	8	8	1	7	1	7	7	2	2	1	7	8	1	1	1	1	1	0	1	1	0	0	1	0	1	9	4	4	1	7	1
608	2				6	A	1	2	15	1	1	3	3	8	8	5	7	8	7	7	8	4	5	8	7	2	2	2	6	5	1	1	1	0	1	0	0	1	1	1	0	1	1	9	3	1	3	7	8
610	2				6	A	1	2	14	2	1	1	7	8	8	3	7	1	1	8	8	7	8	4	7	2	2	1	5	7	1	1	1	0	0	0	0	0	0	1	0	1	1	6	2	1	1	6	8
611	2				6	A	1	2	15	2	1	3	6	6	3	6	4	4	7	5	5	6	4	5	4						0	1	1	0	1	0	0	1	1	0	0	1	1	7	1	3	1	7	8
612	2				6	A	1	2	15	1	1	2	1	2	2	1	1	8	3	2	8	1	2	5	2	2	2	2	7	8	0	1	1	0	1	0	1	0	0	1	0	0	1	6	1	2	1	8	1
613	2				6	A	1	1	14	1	1	2	8	8	1	8	8	8	1	1	8	1	8	1	8	1	2	2	6	7	1	1	1	0	1	0	0	0	1	1	0	1	0	7	1	1	1	8	8
614	2				6	A	1	1	14	1	1	1	7	8	1	8	2	8	7	5	8	2	4	8	2	2	2	2	9	5	0	0	1	0	0	0	0	0	0	1	1	0	1	4	1	1	1	7	8
615	2				6	A	1	1	18	1	2	2	5	8	5	6	4	3	2	5	8	1	3	4	8						1	0	1	1	1	1	1	1	1	1	0	0	1	10	1	4	3	7	2
616	2				6	A	1	2	14	2	4	4	1	1	2	3	6	2	6	6	3	2	6	7	2	6	6	1	6	4	1	1	0	1	1	0	0	0	1	0	1	1	1	8	1	2	2	4	2
618	2				6	A	1	2	15	4	1	1	7	8	1	7	7	8	8	8	8	3	8	1	2	6	2	1	5	4	0	1	1	0	1	0	0	1	1	0	0	1	1	7	4	2	1	7	8
619	2				6	A	1	1	17	3	1	4	7	1	3	7	7	5	7	8	2	3	7	7	7	2	2	1	5	4	1	1	0	0	0	1	0	1	1	0	0	1	1	7	3	3	3	7	2
620	2				6	A	1	1	15	1	1	1	7	8	3	7	7	7	7	7	7	7	7	7	3	1	2	3	0	0	0	0	0	0	0	0	0	0	0	1	0	1	1	3	1	1	1	7
621	2				6	A	1	2	14	2	1	3	1	2	1	7	3	7	4	2	8	4	7	8	6	1	2	5	6	5	1	1	1	0	1	1	0	1	1	0	1	0	1	9	1	1	4	8	8
622	2				6	A	1	2	14	1	2	1	7	1	1	8	3	2	8	5	1	5	3	7	1	2	2	2	7	7	1	1	1	0	1	0	0	0	1	1	0	1	1	8	1	1	1	7	8
623	2				6	B	1	1	13	1	1	1		8	8	8	8	3	3	3	3	2	1	2	4	1	1	1	0	1	0	1	0	0	0	0	1	0	0	1	0	1	1	5	1	3	4	7
624	2				6	B	1	2	15	2	2	2	7	8	8	7	7	6	7	7	8	8	7	8	5	5	2	6	7	10	1	1	1	0	1	0	0	1	1	1	0	1	1	9	1	1	2	7	5
625	2				6	B	1	2	14	1	1	1	4	8	2	8	8	8	7	8	8	7	8	4	7	2	2	1	0	4	1	1	1	0	1	0	1	0	0	1	1	1	0	8	1	1	1	5	8
627	2				6	B	1	1	15	3	4	3	7	8	8	7	7	7				7	7	7	7	2	2	2	2	0	1	1	0	0	1	1	1	0	0	1	0	1	0	7	1	1	1	7	7
628	2				6	B	1	2	14	1	1	2	7	2	2	8	3	8	8	8	8	2	1	8	8	2	6	1	7	5	1	1	1	0	1	0	1	1	0	0	0	1	0	7	1	2	2	4	1
630	2				6	B	1	2	16	2	1	2	7	4	8	3	2	8	7	7	4	7	2	8	1	2	2	1	8	8	1	1	1	0	1	0	0	0	0	0	0	0	0	4	1	1	1	7	2
631	2				6	B	1	2	14	1	1	1	7	3	2	5	4	8	8	8	1	6	8	8	3	1	2	1	7	7	0	1	1	1	1	0	1	1	1	1	0	1	1	10	4	1	2	7	1
633	2				6	B	1	1	14	2	1	3	4	8	8	3	3	5	8	1	1	6	6	7	2	5	6	4	3	5	1	1	1	0		0	1	0	0	1	1	1	1	8	1	2	1	4	8
634	2				6	B	1	1	15	2	1	3	7	2	3	2	7	8	7	7	7	7	2	7	3		4	5	5	3	0	1	0	0	1	0	0	1	1	1	1	0	0	6	1	2	3	7	3
636	2				6	B	1	2	13	1	1	2	3	1	2	3	8	3	1	1	2	1	4	1	1						0	0	0	0	0	0	0	0	0	0	0	0	0	0	1	1	4	8	1
637	2				6	B	1	1	14	2	1	3	4	1	1	4	4	8	8	1	1	2	5	8	4	4	1	2	8	8	1	1	1	1	1	1	1	1	1	0	1	0	1	11	4	1	2	5	1
638	2				6	B	1	1	14	2	1	1	7	8	1	1	2	3	8	5	1	5	3	7	3	2	1	2	5	5	1	1	0	0	1	0	0	0	0	1	1	1	0	6	2	1	1	7	8
639	2				6	B	1	2	16	1	2	3	7	8	8	2	3	7	8	8	8	8	7	7	8	2	1	2	6	7	1	1	1	0	0	0	0	1	0	1	0	1	1	7	2	1	4	7	8
640	2				6	B	1	2	15	2	2	2	7	1	7	3	1	1	7	7	8	1	1	7	8	2	2	6	5	10	1	1	0	0	1	0	1	0	0	1	0	1	0	6	4	1	1	7	1
641	2				6	B	1	2	14	3	1	1	3	1	1	3	3	1	2	3	1	4	1	2	3	2	4	5	4	6	1	1	1	0	1	0	0	0	0	1	1	0	0	6	2	1	1	4	3
642	2				6	B	1	1	14	2	2	4	7	1	8	7	4	7	7	3	7	4	7	7	7	2	1	2	6	4.5	0	0	1	0	1	1	1	0	0	1	0	1	0	6	1	1	2	6	2
643	2				6	B	1	1	14	3	1	3	7	1	1	4	7	4	8	8	1	8	7	7	8	2	1	1	7	8	1	1	1	1	1	1	1	1	1	1	0	1	1	12	2	1	2	5	2
644	2				6	B	1	1	14	2	3	3	6	1	2	4	4	3	1	1	8	8	3	2	2	4	6	4	8.5	6	0	1	1	0	1	0	0	0	0	1	0	0	0	4	4	3	3	3	1
646	2				6	B	1	1	14	1	1	2	4	2	5	8	8	8	7	7	8	2	4	7	2	2	3	2	4	5	1	1	0	1	1	0	1	1	1	1	1	1	1	11	1	2	3	6	1
647	2				6	B	1	1	14	1	1	4	5	1	1	8	4	8	1	4	8	1	2	8	3	4	6	2	8	7	1	0	0	0	1	1	0	0	0	1	0	1	1	6	1	1	1	7	8
648	2				6	B	1	2	15	1	1	1	5	3	2	4	3	3	5	3	1	5	8	2	3	2	3	1	6	10	1	1	1	0	1	0	1	0	1	1	1	1	0	9	2	1	1	7	3
649	2				6	B	1	2	15	1	3	3	7	1	1	5	5	1	4	7	8	2		8	3	2	6	1	3	5	1	0	0	0	1	1	0	1	0	1	1	1	1	8	3	1	1	7	2
650	2				6	C	1	1	16	3	1	1	5	2	1	4	5	8	3	2	2	8	1	8	5	2	2	1	5	8	1	1	1	1	1	0	1	0	0	1	0	1	1	9	1	1	3	4	1
652	2				6	C	1	2	14	2	1	3	4	8	8	3	5	2	3	3	8	2	3	7	8	2	1	2	8	10	0	1	1	1	1	0	0	1	1	1	1	1	1	10	2	1	4	5	8
653	2				6	C	1	1	17	4	1	1	7	8	8	8	8	8	1	3	2	1	8	3	2	2	2	1	7	6	1	1	0	0	1	1	0	1	0	0	0	1	1	7	3	1	2		8
654	2				6	C	1	1	14	2	1	4	4	1	2	1	4	3	5	1	8	3	7	7	2	4	6	3	6	7	1	1	1	1	1	1	0	1	1	0	0	1	1	10	1	1	3	5	2
657	2				6	C	1	1	16	3	3	3		8	2	5	5	1	8	1	8	6	7	7	8	6	1	2	5	0	0	0	0	0	0	0	0	0	0	0	0	1	0	1	1	4	3	7	8
660	2				6	C	1	1	16	1	1	1	2		4	8	1	8	3		6	7	2	8	7	1	1	1			0	0	0	0	0	0	0	0	0	0	0	0	0	0	1	1	3	8	3
662	2				6	C	1	1	14	2	1	1	1	6	6	1	6	8	8	7	6	7	6	6	7	2	3	2	6	5	1	1	1	0	1	1	0	0	0	1	1	1	1	9	1	1	1	6	6
663	2				6	C	1	2	14	3	1	3	7	3	4	2	5	1	3	3	4	5	4	7	7	5	6	4	5	2	1	1	1	1	1	0	0	1	0	1	0	1	1	9	2	3	3	7	2
664	2				6	C	1	1	14	1	1	1	6	5	1	3	3	8	1	1	8	1	8	8	5	5	6	1	4	7	1	1	1	1	1	1	1	1	1	1	0	1	1	12	2	1	1	6	3
665	2				6	C	1	2	15	1	2	4	2	3	3	1	2	2	3	2	1	7	2	7	4	2	5	2	6.5	6.5	1	1	1	0	1	0	1	1	1	1	0	1	1	10	1	1	2	3	3
667	2				6	C	1	1	17	4	1	3	7	8	8	8	8	8	2	3	2	4	3	5	5	2	2	2	8	7	0	0	0	0	0	0	0	0	0	0	0	0	0	0	4	4	3	7	3
668	2				6	C	1	2	15	3	1	2	5	4	4	5	7	3	8	2	8	7	1	7	4	2	2	3	6	9.5	1	1	1	0	1	1	0	1	1	0	1	1	1	10	3	1	1	7	5
669	2				6	C	1	2	16	2	1	2	7	8	8	7	7	8	2	8	1	3	7	7	1	2	6	2	7	5	1	1	1	0	0	0	1	0	0	1	0	1	1	7	4	1	4	7	8
670	2				6	C	1	2	15	3	1	1	7	8	1	8	1	8	2	8		4	8	2	4	2	2	1	5	5	0	0	0	1	1	0	0	0	0	1	1	1	0	5	3	1	1	2	8
673	2				6	C	1	2	15	4	2	2	7	8	3	7	7	8	8	8	8	2	3	2	4	2	2	1	5	7	0	1	1	1	1	0	1	1	1	1	0	1	1	10	4	1	2	5	1
674	2				6	C	1	1	16	2	1	3	4	3	1	2	4	8	2	2	8	3	3	2	8	3	2	2	6	7	1	0	1	0	1	0	1	1	0	1	0	0	0	6	2	1	1		5
675	2				6	C	1	1	14	2	2	3	3	2	1	5	5	5	8	8	8	3	7	7	1	6	5	1	9.5	10	1	1	1	1	1	0	1	1	1	1	0	1	1	11	2	2	2	4	8
676	2				6	C	1	1	14	1	1	4	7	3	5	8	1	8	6	7	8	2	8	7	2	2	6	2	7	5	0	0	0	0	0	1	1	0	0	0	0	0	0	2	1	1	4	7
545	2				7	F	2	2	15	1	1	1	6	8	8	8	8	8	4	4	1	6	8	8	5	1	2	1	6	6	1	1	1	1	1	0	0	1	0	1	0	1	0	8	1	1	1	7	5
547	2				7	F	2	2	15	3	3	1	7	1	8	7	7	8	2	8	8	3	8	2	3	2	6	6	4	10	1	1	1	1	1	1	0	1	1	1	0	1	1	11	1	1	1	7	8
548	2				7	F	2	2	15	1	1	1	1	7	6	1	1	1	6	7	7	8	8	6	7	1	2	1	0	0	0	1	1	1	1	1	1	1	1	1	0	1	1	11	1	1	1	7	7
549	2				7	F	2	2	13	1	1	2	7	5	1	8	8	8	7	7	5	7	8	7	7	2	6	1	3	5	0	1	1	0	1	0	0	1	0	1	0	1	1	7	1	3	1	7	7
551	2				7	F	2	2	15	4	4	3	7	1	1	7	5	5	2	1	8	8	7	7	1	2	1	2	9	8	1	1	0	0	1	1	1	0	0	0	0	1	1	7	4	4	4	5	1
552	2				7	F	2	1	17	3	1	4	1	1	8	5	6	2	1	8	2	7	7	8	4	2	2	6	8	8	1	1	1	1	1	0	0	1	1	1	0	1	1	10	3	3	3	1	8
553	2				7	F	2	2	14	1	1	1	7	8	8	2	4	1	8	5	2	7	8	7	8	2	4	2	7	8	1	0	1	1	1	0	1	0	1	1	0	1	1	9	2	4	3	7	8
554	2				7	F	2	2	15	1	1	3	7	8	1	2	8	8	7	7	1	7	3	7	5	6	2	6	6	3	1	1	1	0	1	0	0	0	0	0	0	1	0	5	1	1	3	7	8
555	2				7	F	2	1	15	2	3	4	7	3	2	7	7	8	7	7	7	3	5	7	6	2	2	2	7	7	1	1	1	0	1	1	1	1	1	1	0	0	0	9	4	3	4	7	4
556	2				7	F	2	2	16	1	1	1	7	2	5	3	4	8	3	5	2	7	2	5	7	6	2	2	0	0	0	1	0	1	1	1	0	0	0	1	0	1	1	7	3	3	2	2	1
558	2				7	F	2	1	15	1	1	2	4	1	4	2	8	8	4	8	2	3	2	5	3	3	2	2	7	8	1	1	1	1	1	0	1	1	1	0	0	1	1	10	1	1	1	4	2
560	2				7	F	2	2	15	1	1	2	8	3	1	1	8	8	8	4	8	7	8	7	5	1	1	2	5	10	1	1	1	1	1	0	0	1	1	1	0	1	1	10	3	1	3	7	4
561	2				7	F	2	2	14	4	4	1	7	3	4	6	7	7	3	2	4	7	2	8	7	6	6	1	7	6	1	1	0	0	1	1	1	1	1	1	0	1	1	10	1	1	1	5	6
562	2				7	F	2	2	15	4	4	4	7	8	8	7	7	7	2	1	8	2	7	7	8	2	6	2	9	10	1	0	1	0	1	0	0	1	0	1	0	0	1	6	4	4	4	7	8
563	2				7	F	2	2	14	1	1	1	4	8	1	1		8	1	8	8	7	2	7	1	2	2	2	5		0	1	0	0	1	0	0	1	0	0	0	1	0	4	4	1	1	7	8
564	2				7	F	2	2	14	1	2	1	8	8	1	8	1	1	3	3	2	7	8	2	3	1	2	3	3	4	1	1	0	0	1	0	0	0	0	1	0	1	0	5	1	1	1	1	1
565	2				7	F	2	2	14	1	2	2	5	8	7	4	2	8	7	7	7	7	2	7	5	2	1	2	6	0	1	1	1	0	1	0	0	0	0	1	0	0	0	5	1	1	2	3	2
567	2				7	F	2	1	15	2	1	2	4	2	3	5	2	2	8	5	2	7	6	1	1	2	6	4	6	8	1	1	1	0	1	1	1	1	0	1	0	1	1	10	2	2	2	5	3
568	2				7	F	2	2	14	2	3	1	7	8	4	1	3	1	1	1	8	2	1	2	1	1	3	5	3	7	1	1	1	1	1	0	1	1	1	1	1	1	1	12	2	4	2	7	2
569	2				7	F	2	1	17	1	2	1	7	3	8	2	3	2	8	8	8	2		8	2	1	1	2	5	7	1	0	1	0	1	0	0	1	0	1	1	1	1	8	1	1	1	7	7
570	2				7	F	2	1	17	1	2	2	2	1	7	6	8	8	7	7	8	7	3	8	7	1	1	6	10	10	0	1	0	0	0	1	1	1	1	0	1	1	1	8	4	3	4	6	2
522	2				7	G	2	1	15	4	2	2	7	8	2	7	7	8	7	7	8	2	1	7	3	2	2	2	6	5	0	1	1	1	1	0	0	1	1	0	1	1	1	9	4	1	2	7	1
524	2				7	G	2	1	15	1	3	4	7	1	2	7	4	7	1	7	3	7	7	7	5	2	6	2	8	6	0	1	1	0	1	0	1	0	0	0	0	0	0	4	1	2	4	6	2
526	2				7	G	2	1	14	2	2	1	8	2	7	7	3	3	7	7	4	7	1	7	7	1	2	2	4	3	1	0	0	0	1	1	1	1	1	1	0	1	1	9	2	2	1	8	7
527	2				7	G	2	2	17	2	1	1	7	1	2	7	7	1	7	8	7	7	5	7	5	6	5	6	0	10	1	1	1	0	1	0	0	1	1	1	0	1	1	9	3	1	1	7	6
530	2				7	G	2	1	15	1	1	1	8	3	1	4	4	3	1	4	8	3	3	7	1	3	1	2	7	9	1	1	1	0	1	0	0	1	0	1	1	1	1	9	3	2	3	7	8
531	2				7	G	2	1	17	1	1	2	8	2	4	2	3	1	3	6	1	4	3	4	5						0	0	0	0	0	1	0	0	0	0	0	1	0	2	1	1	2	1	1
532	2				7	G	2	1	16	1	3	1	7	4	6	8	8	3	6	6	5	4	2	7	4	2	2	2	7	9	1	1	0	0	0	1	1	1	0	1	0	1	1	8	3	3	1	7	6
533	2				7	G	2	1	17	1	2	1	7	8	1	7	2	7	7	7	8	1	8	7	4	5	2	2	6	6	0	1	0	0	1	1	0	0	0	1	0	1	0	5	1	4	1	7	8
534	2				7	G	2	1	16	1	1	1	4	8	8	3	3	8	5	2	8	3	8	8	2	6	2	1	6.5	7	0	1	1	0	1	0	1	1	1	1	1	1	1	10	1	2	3	6	8
536	2				7	G	2	1	16	1	1	1	7	1	6	5	5	4	4	4	3	5	8	6	3	1	2	5	5	7	0	1	1	1	1	1	1	1	1	1	0	1	1	11	3	1	1	7	6
537	2				7	G	2	2	15	1	1	3	3	1	2	3	2	8	8	8	1	4	1	3	4	2	2	6	4	5	1	1	1	0	0	0	0	1	0	0	0	1	1	6	1	1	1	2	8
539	2				7	G	2	1	17	4	2	2	1	1	8	7	3	7	8	8	8	8	2	7	1	2	1	2	2	10	0	1	1	1	1	0	0	1	1	1	1	1	1	10	1	1	1	3	8
541	2				7	G	2	1	14	3	1	3	7	8	1	3	2	1	3	1	8	1	7	2	2	6	2	6	5	5	0	0	0	0	1	0	1	1	1	1	1	1	0	7	2	2	1	7	8
571	2				7	H	2	1	16	2	1	2	1	7	7	3	1	8	7	7	7	7	3	8	7	6	2	6	5	3	0	1	0	1	1	1	0	0	0	0	0	0	0	4	1	1	1	8	7
573	2				7	H	2	2	17	1	1	4	8	1	1	3	6	5	7	7	8	7	3	5	8	2	2	1	3	4	0	1	1	1	1	1	1	1	0	1	0	1	0	9	1	1	4		3
575	2				7	H	2	1	16	4	3	2	7	8	2	7	7	7	8		1	3	4	7	8	6	6	2	7	8	0	0	1	0	1	1	0	1	1	1	0	0	0	6	1	2	2	7	8
576	2				7	H	2	1	17	4	2	3	2	1	1	4	4	1	1	1	1	1	4	7	1	2	2	2	6	10	1	1	1	0	1	1	1	1	1	1	0	1	1	11	4	4	1	4	8
578	2				7	H	2	1	15	1	1	1	7	8	8	8	8	8	7	7	3	8	8	7	8	6	2	2	3	10	1	0	0	1	1	0	1	0	1	1	0	0	0	6	1	1	2	7	8
579	2				7	H	2	2	16	4	1	2	6	1	1	8	8	8	1	7	1	7	1	4	4	1	2	1	0	2	0	0	1	0	1	1	0	1	0	1	0	0	0	5	1	1	2	7	8
580	2				7	H	2	2	18	1	4	1	8	7	3	7	7	7	7	7	8	7	8	7	4	1	2	1	7	6	0	1	1	1	1	1	1	1	0	0	0	1	0	8	1	1	1	8	1
583	2				7	H	2	2	15	1	1	1	1	8	8	8	8	8	8	8	4	8	8	8	6	3	2	1	5	7	0	1	0	1	1	0	0	1	1	1	0	1	1	8	1	1	1	8	8
584	2				7	H	2	1	16	4	1	4	7	3	3	7	4	4	3	3	8	8	7	2	7	2	6	2	7	9	1	1	1	0	0	0	1	1	1	1	0	1	0	8	3	4	4	4	3
585	2				7	H	2	1	17	2	2	4	7	3	2	6	1	1	7	2	1	8	7	7	1	2	2	4	9	10	0	0	0	0	1	0	1	0	0	1	0	0	0	3	1	3	1	7	5
586	2				7	H	2	1	17	4	1	1	1	2	8	1	7	8	4	3	8	3	8	7	8	2	2	1	10	10	1	1	1	0	0	0	1	0	0	1	0	0	1	6	3	1	2	1	8
587	2				7	H	2	1	14	1	1	4	3	8	2	2	1	2	1	6	8	7	4	5	7	1	2	2	7	5	1	1	0	0	1	1	1	1	1	1	0	1	1	10	1	1	4	7	8
590	2				7	H	2	1	16	1	1	1	5	2	5	4	8	4	8	8	8	2	3	6	7	5	2	1	5	8	1	0	0	0	1	0	0	0	0	1	0	1	0	4	1	4		6	8
[truncated: 30 more columns]

## Sheet: Legend
ID	Identification						Number
Group	Study group						1 - intervention						2 - control
A1int	Attendance intervention 1						1 - attended						2 - not attended
A2int	Attendance intervention 2						1 - attended						2 - not attended
A3int	Attendance intervention 3						1 - attended						2 - not attended
Q2	School identification						1			2				3				4			5			6		7
Q3	Class identification						Number
Q4	School hours						1 - morning							2 - afternoon
Q5	Sex						1 - male							2 - female												Blank - no data
Q6	Age						Number																			Blank - no data
Q13	Dietary consumption (previous day)		Raw salad				1 - no			2 - lunch							3 - dinner			4 - lunch and dinner						Blank - no data
Q14			Cooked vegetables				1 - no			2 - lunch							3 - dinner			4 - lunch and dinner						Blank - no data
Q15			Fruits				1 - no			2 - once							3 - twice			4 - three times or more						Blank - no data
Q16	Dietary consumption (previous 7 days)	Beans		1 - one day		2 - two days		3 - three days				4 - four days					5 - five days	6 - six days			7 - every day				8 - no	Blank - no data
Q17		Fried food		1 - one day		2 - two days		3 - three days				4 - four days					5 - five days	6 - six days			7 - every day				8 - no	Blank - no data
Q18		Cold cuts		1 - one day		2 - two days		3 - three days				4 - four days					5 - five days	6 - six days			7 - every day				8 - no	Blank - no data
Q19		Cooked/raw vegetables		1 - one day		2 - two days		3 - three days				4 - four days					5 - five days	6 - six days			7 - every day				8 - no	Blank - no data
Q20		Raw vegetables		1 - one day		2 - two days		3 - three days				4 - four days					5 - five days	6 - six days			7 - every day				8 - no	Blank - no data
Q21		Cooked vegetables		1 - one day		2 - two days		3 - three days				4 - four days					5 - five days	6 - six days			7 - every day				8 - no	Blank - no data
Q22		Crackers		1 - one day		2 - two days		3 - three days				4 - four days					5 - five days	6 - six days			7 - every day				8 - no	Blank - no data
Q23		Cookies		1 - one day		2 - two days		3 - three days				4 - four days					5 - five days	6 - six days			7 - every day				8 - no	Blank - no data
Q24		Packaged snacks		1 - one day		2 - two days		3 - three days				4 - four days					5 - five days	6 - six days			7 - every day				8 - no	Blank - no data
Q25		Sweets		1 - one day		2 - two days		3 - three days				4 - four days					5 - five days	6 - six days			7 - every day				8 - no	Blank - no data
Q26		Fruits		1 - one day		2 - two days		3 - three days				4 - four days					5 - five days	6 - six days			7 - every day				8 - no	Blank - no data
Q27		Milk		1 - one day		2 - two days		3 - three days				4 - four days					5 - five days	6 - six days			7 - every day				8 - no	Blank - no data
Q28		Soft drinks		1 - one day		2 - two days		3 - three days				4 - four days					5 - five days	6 - six days			7 - every day				8 - no	Blank - no data
Q29	Dietary behavior	Eating with parents			1 - no		2 - every day				3 - 5 to 6 days					4 - 3 to 4 days			5 - 1 to 2 days				6 - rarely			Blank - no data
Q30		Eating while watching TV or studying			1 - no		2 - every day				3 - 5 to 6 days					4 - 3 to 4 days			5 - 1 to 2 days				6 - rarely			Blank - no data
Q31		Eating breakfast			1 - no		2 - every day				3 - 5 to 6 days					4 - 3 to 4 days			5 - 1 to 2 days				6 - rarely			Blank - no data
Q32	Self-perception	Diet quality score							Number																	Blank - no data
Q33		Knowledge score							Number																	Blank - no data
Q34	Knowledge								1 - true								2 - false	3 - I don't know								Blank - no data
Q35									1 - true								2 - false	3 - I don't know								Blank - no data
Q36									1 - true								2 - false	3 - I don't know								Blank - no data
Q37									1 - true								2 - false	3 - I don't know								Blank - no data
Q38									1 - true								2 - false	3 - I don't know								Blank - no data
Q39									1 - true								2 - false	3 - I don't know								Blank - no data
Q40									1 - true								2 - false	3 - I don't know								Blank - no data
Q41									1 - true								2 - false	3 - I don't know								Blank - no data
Q42									1 - true								2 - false	3 - I don't know								Blank - no data
Q43									1 - true								2 - false	3 - I don't know								Blank - no data
Q44									1 - true								2 - false	3 - I don't know								Blank - no data
Q45									1 - true								2 - false	3 - I don't know								Blank - no data
Q46									1 - true								2 - false	3 - I don't know								Blank - no data
Nfin1	Final grade	Knowledge score							Number																	Blank - no data
Answers of second questionnaire: Q13sec – Q46sec
Nfin2	Final grade of second questionnaire			Knowledge score								Number														Blank - no data
